# Supplementary material for: Ultrafast genome-wide inference of pairwise coalescence times
Source: Genome Res. 2023 Jul;33(7):1023–31. doi: 10.1101/gr.277665.123 (PMC10538485; doi:10.1101/gr.277665.123)
Supplement: Supplement 1 [file Supplemental_Code.zip]

Archive with 21 entries (18 files):
- gamma_smc-main/
- gamma_smc-main/.gitignore
- gamma_smc-main/Dockerfile
- gamma_smc-main/Makefile
- gamma_smc-main/README.md
- gamma_smc-main/resources/
- gamma_smc-main/resources/default_flow_field.txt
- gamma_smc-main/src/
- gamma_smc-main/src/common.h
- gamma_smc-main/src/cxxopts.hpp
- gamma_smc-main/src/data_processor.h
- gamma_smc-main/src/flow_field.h
- gamma_smc-main/src/gamma_smc.cpp
- gamma_smc-main/src/gamma_smc.h
- gamma_smc-main/src/generate_canonical_flow_field.cpp
- gamma_smc-main/src/indicators.h
- gamma_smc-main/src/io.h
- gamma_smc-main/src/reader.py
- gamma_smc-main/src/screenoutput.h
- gamma_smc-main/src/sys.h
- gamma_smc-main/src/__init__.py
