# Supplementary material for: Ultrafast genome-wide inference of pairwise coalescence times
Source: Genome Res. 2023 Jul;33(7):1023–31. doi: 10.1101/gr.277665.123 (PMC10538485; doi:10.1101/gr.277665.123)
Supplement: Supplement 1 [file Supplemental_Code.zip › gamma_smc-main/resources/default_flow_field.txt]

0.000010 100.000000 51
0.010000 1.000000 50
-3.11004e-08 -3.41906e-08 -3.75909e-08 -4.13322e-08 -4.54501e-08 -4.99821e-08 -5.49716e-08 -6.04658e-08 -6.65156e-08 -7.31804e-08 -8.05235e-08 -8.86149e-08 -9.7534e-08 -1.07367e-07 -1.1821e-07 -1.3017e-07 -1.43364e-07 -1.57923e-07 -1.73991e-07 -1.91726e-07 -2.11302e-07 -2.32911e-07 -2.56759e-07 -2.83071e-07 -3.12087e-07 -3.44063e-07 -3.79259e-07 -4.17941e-07 -4.60365e-07 -5.06759e-07 -5.57114e-07 -6.1184e-07 -6.71028e-07 -7.3373e-07 -8.00166e-07 -8.68829e-07 -9.38026e-07 -1.00614e-06 -1.07003e-06 -1.12505e-06 -1.16573e-06 -1.18699e-06 -1.18022e-06 -1.13972e-06 -1.05889e-06 -9.35634e-07 -7.74745e-07 -5.91874e-07 -4.28384e-07 -5.94484e-07 
-4.28776e-08 -4.71321e-08 -5.18114e-08 -5.69598e-08 -6.26238e-08 -6.88549e-08 -7.57129e-08 -8.326e-08 -9.15666e-08 -1.00712e-07 -1.1078e-07 -1.21867e-07 -1.34077e-07 -1.47525e-07 -1.62338e-07 -1.78657e-07 -1.96634e-07 -2.16439e-07 -2.38255e-07 -2.62285e-07 -2.88743e-07 -3.17865e-07 -3.49899e-07 -3.85107e-07 -4.23761e-07 -4.66131e-07 -5.12478e-07 -5.63042e-07 -6.18009e-07 -6.77484e-07 -7.41198e-07 -8.09381e-07 -8.8173e-07 -9.56485e-07 -1.03302e-06 -1.1095e-06 -1.18199e-06 -1.24779e-06 -1.30157e-06 -1.33721e-06 -1.34745e-06 -1.32428e-06 -1.25995e-06 -1.1463e-06 -9.80282e-07 -7.63414e-07 -5.06272e-07 -2.35213e-07 -1.58676e-08 -4.00156e-07 
-5.90873e-08 -6.49393e-08 -7.13732e-08 -7.84477e-08 -8.62282e-08 -9.47835e-08 -1.04192e-07 -1.14541e-07 -1.25922e-07 -1.38442e-07 -1.52214e-07 -1.67362e-07 -1.84025e-07 -2.02353e-07 -2.22514e-07 -2.44683e-07 -2.69059e-07 -2.95853e-07 -3.25293e-07 -3.57626e-07 -3.93106e-07 -4.3201e-07 -4.74611e-07 -5.21189e-07 -5.72011e-07 -6.27319e-07 -6.87309e-07 -7.51748e-07 -8.21676e-07 -8.95607e-07 -9.73929e-07 -1.05566e-06 -1.13957e-06 -1.22415e-06 -1.30627e-06 -1.38223e-06 -1.44886e-06 -1.49898e-06 -1.52607e-06 -1.5215e-06 -1.47788e-06 -1.3842e-06 -1.23333e-06 -1.019e-06 -7.39906e-07 -4.03178e-07 -2.80296e-08 3.47045e-07 6.24395e-07 -1.17566e-07 
-8.13725e-08 -8.94102e-08 -9.82407e-08 -1.0795e-07 -1.18614e-07 -1.30336e-07 -1.43219e-07 -1.57373e-07 -1.72925e-07 -1.90012e-07 -2.08783e-07 -2.29402e-07 -2.52047e-07 -2.7691e-07 -3.042e-07 -3.34141e-07 -3.66971e-07 -4.02954e-07 -4.42356e-07 -4.85451e-07 -5.32533e-07 -5.8361e-07 -6.39772e-07 -7.00444e-07 -7.66095e-07 -8.36846e-07 -9.12701e-07 -9.93034e-07 -1.07827e-06 -1.16766e-06 -1.25945e-06 -1.35224e-06 -1.44367e-06 -1.5305e-06 -1.60853e-06 -1.67238e-06 -1.71615e-06 -1.72989e-06 -1.70725e-06 -1.63686e-06 -1.50841e-06 -1.31415e-06 -1.04509e-06 -6.98078e-07 -2.73855e-07 2.12417e-07 7.31499e-07 1.22923e-06 1.56864e-06 2.76869e-07 
-1.11965e-07 -1.22983e-07 -1.35085e-07 -1.48371e-07 -1.62959e-07 -1.78973e-07 -1.96551e-07 -2.15845e-07 -2.37015e-07 -2.60236e-07 -2.85703e-07 -3.13624e-07 -3.4422e-07 -3.77727e-07 -4.14403e-07 -4.54519e-07 -4.98345e-07 -5.46185e-07 -5.9832e-07 -6.55043e-07 -7.16632e-07 -7.82955e-07 -8.55314e-07 -9.32718e-07 -1.01553e-06 -1.10361e-06 -1.19605e-06 -1.29306e-06 -1.39316e-06 -1.49521e-06 -1.59619e-06 -1.69346e-06 -1.78311e-06 -1.85965e-06 -1.91838e-06 -1.95038e-06 -1.94668e-06 -1.90005e-06 -1.79684e-06 -1.62809e-06 -1.38274e-06 -1.05151e-06 -6.28303e-07 -1.09709e-07 4.96276e-07 1.16924e-06 1.86593e-06 2.51402e-06 2.92404e-06 8.14788e-07 
-1.53874e-07 -1.68272e-07 -1.8547e-07 -2.036e-07 -2.2348e-07 -2.45276e-07 -2.69165e-07 -2.95341e-07 -3.24007e-07 -3.55386e-07 -3.89718e-07 -4.27257e-07 -4.68268e-07 -5.13035e-07 -5.6185e-07 -6.15018e-07 -6.72821e-07 -7.3557e-07 -8.03516e-07 -8.76918e-07 -9.55953e-07 -1.04023e-06 -1.13121e-06 -1.22725e-06 -1.32845e-06 -1.43413e-06 -1.5426e-06 -1.65349e-06 -1.76416e-06 -1.87177e-06 -1.97334e-06 -2.06295e-06 -2.13441e-06 -2.18312e-06 -2.19897e-06 -2.17221e-06 -2.09492e-06 -1.95329e-06 -1.73575e-06 -1.43186e-06 -1.03098e-06 -5.21735e-07 1.00049e-07 8.35399e-07 1.67178e-06 2.58212e-06 3.50391e-06 4.34089e-06 4.83763e-06 1.54105e-06 
-2.11119e-07 -2.30736e-07 -2.54142e-07 -2.78774e-07 -3.05741e-07 -3.35248e-07 -3.67529e-07 -4.02807e-07 -4.41352e-07 -4.83431e-07 -5.29314e-07 -5.79301e-07 -6.33698e-07 -6.92816e-07 -7.56942e-07 -8.26388e-07 -9.014e-07 -9.82227e-07 -1.06901e-06 -1.161e-06 -1.26075e-06 -1.3648e-06 -1.47555e-06 -1.59037e-06 -1.70774e-06 -1.82886e-06 -1.94955e-06 -2.06763e-06 -2.17964e-06 -2.28117e-06 -2.36595e-06 -2.42896e-06 -2.46297e-06 -2.45616e-06 -2.40158e-06 -2.28596e-06 -2.09686e-06 -1.82441e-06 -1.45348e-06 -9.71899e-07 -3.67751e-07 3.68933e-07 1.24424e-06 2.25683e-06 3.39155e-06 4.60849e-06 5.82333e-06 6.90559e-06 7.51429e-06 2.51577e-06 
-2.89009e-07 -3.156e-07 -3.47294e-07 -3.80568e-07 -4.16909e-07 -4.56577e-07 -4.99856e-07 -5.47002e-07 -5.98341e-07 -6.54165e-07 -7.14785e-07 -7.79482e-07 -8.5164e-07 -9.28479e-07 -1.01127e-06 -1.10025e-06 -1.19552e-06 -1.29719e-06 -1.40512e-06 -1.51798e-06 -1.63876e-06 -1.76244e-06 -1.89059e-06 -2.02104e-06 -2.15179e-06 -2.28018e-06 -2.40289e-06 -2.51695e-06 -2.61505e-06 -2.69118e-06 -2.73966e-06 -2.75138e-06 -2.71673e-06 -2.62499e-06 -2.46437e-06 -2.22207e-06 -1.88318e-06 -1.43717e-06 -8.65443e-07 -1.53519e-07 7.10079e-07 1.74086e-06 2.94439e-06 4.31926e-06 5.84501e-06 7.46653e-06 9.07132e-06 1.04791e-05 1.12409e-05 3.82162e-06 
-3.94438e-07 -4.30239e-07 -4.72842e-07 -5.17436e-07 -5.65983e-07 -6.18808e-07 -6.76225e-07 -7.38507e-07 -8.06012e-07 -8.79049e-07 -9.57913e-07 -1.04149e-06 -1.13416e-06 -1.23099e-06 -1.33644e-06 -1.44617e-06 -1.56525e-06 -1.68919e-06 -1.8176e-06 -1.952e-06 -2.09199e-06 -2.23178e-06 -2.37278e-06 -2.51153e-06 -2.6448e-06 -2.76859e-06 -2.87806e-06 -2.96741e-06 -3.02984e-06 -3.05747e-06 -3.04006e-06 -2.96965e-06 -2.83548e-06 -2.62114e-06 -2.31713e-06 -1.90583e-06 -1.37076e-06 -6.97377e-07 1.32812e-07 1.14018e-06 2.34245e-06 3.75601e-06 5.39214e-06 7.24688e-06 9.29502e-06 1.14619e-05 1.35907e-05 1.54395e-05 1.64154e-05 5.57138e-06 
-5.36092e-07 -5.8386e-07 -6.40618e-07 -6.99748e-07 -7.63861e-07 -8.33298e-07 -9.08406e-07 -9.89432e-07 -1.0767e-06 -1.17051e-06 -1.27103e-06 -1.37658e-06 -1.49273e-06 -1.61266e-06 -1.74192e-06 -1.87442e-06 -2.01416e-06 -2.16149e-06 -2.30879e-06 -2.45961e-06 -2.61062e-06 -2.76059e-06 -2.90238e-06 -3.03613e-06 -3.15808e-06 -3.2575e-06 -3.3322e-06 -3.37371e-06 -3.37357e-06 -3.3222e-06 -3.20888e-06 -3.02163e-06 -2.74709e-06 -2.37057e-06 -1.87571e-06 -1.24448e-06 -4.58503e-07 5.08526e-07 1.67591e-06 3.07029e-06 4.71704e-06 6.63915e-06 8.85143e-06 1.13542e-05 1.41093e-05 1.70154e-05 1.98595e-05 2.23082e-05 2.35876e-05 7.91717e-06 
-7.24641e-07 -7.87597e-07 -8.62241e-07 -9.39549e-07 -1.02292e-06 -1.11268e-06 -1.20911e-06 -1.31241e-06 -1.4228e-06 -1.53874e-06 -1.66517e-06 -1.79468e-06 -1.93574e-06 -2.07919e-06 -2.23173e-06 -2.38507e-06 -2.54392e-06 -2.70636e-06 -2.86729e-06 -3.02559e-06 -3.1782e-06 -3.32139e-06 -3.45076e-06 -3.56115e-06 -3.64655e-06 -3.70006e-06 -3.71383e-06 -3.67887e-06 -3.58511e-06 -3.42123e-06 -3.1729e-06 -2.82871e-06 -2.37316e-06 -1.78343e-06 -1.04402e-06 -1.28532e-07 9.89593e-07 2.33499e-06 3.94562e-06 5.85291e-06 8.0933e-06 1.06994e-05 1.3693e-05 1.70751e-05 2.07949e-05 2.47137e-05 2.85379e-05 3.18106e-05 3.35226e-05 1.10664e-05 
-9.72314e-07 -1.05403e-06 -1.15057e-06 -1.24979e-06 -1.35602e-06 -1.46948e-06 -1.59039e-06 -1.71872e-06 -1.85445e-06 -1.99521e-06 -2.14714e-06 -2.30019e-06 -2.46494e-06 -2.62907e-06 -2.80071e-06 -2.96887e-06 -3.13893e-06 -3.3059e-06 -3.46925e-06 -3.62083e-06 -3.75527e-06 -3.87561e-06 -3.96992e-06 -4.03343e-06 -4.05872e-06 -4.03753e-06 -3.96038e-06 -3.81891e-06 -3.59433e-06 -3.28117e-06 -2.8589e-06 -2.31105e-06 -1.61727e-06 -7.53041e-07 3.05064e-07 1.59155e-06 3.1423e-06 4.99455e-06 7.19371e-06 9.79028e-06 1.28345e-05 1.6369e-05 2.04302e-05 2.50147e-05 3.00584e-05 3.537e-05 4.05434e-05 4.49512e-05 4.72812e-05 1.53026e-05 
-1.29233e-06 -1.39606e-06 -1.51834e-06 -1.64263e-06 -1.77454e-06 -1.91398e-06 -2.06101e-06 -2.21521e-06 -2.37616e-06 -2.54053e-06 -2.71567e-06 -2.88839e-06 -3.07147e-06 -3.24917e-06 -3.42797e-06 -3.6031e-06 -3.77156e-06 -3.92996e-06 -4.07424e-06 -4.19982e-06 -4.30138e-06 -4.37297e-06 -4.40774e-06 -4.39802e-06 -4.335e-06 -4.20877e-06 -4.008e-06 -3.71974e-06 -3.32926e-06 -2.81927e-06 -2.17185e-06 -1.36055e-06 -3.57962e-07 8.61919e-07 2.34128e-06 4.11889e-06 6.24338e-06 8.77384e-06 1.17724e-05 1.53053e-05 1.94422e-05 2.42508e-05 2.97747e-05 3.60153e-05 4.28822e-05 5.01122e-05 5.71474e-05 6.31228e-05 6.63356e-05 2.10146e-05 
-1.69677e-06 -1.82507e-06 -1.97562e-06 -2.12672e-06 -2.28512e-06 -2.45061e-06 -2.61843e-06 -2.80053e-06 -2.9774e-06 -3.16604e-06 -3.35783e-06 -3.54187e-06 -3.73333e-06 -3.91271e-06 -4.0838e-06 -4.25163e-06 -4.40144e-06 -4.53242e-06 -4.63635e-06 -4.71386e-06 -4.75581e-06 -4.75758e-06 -4.70335e-06 -4.59155e-06 -4.4128e-06 -4.148e-06 -3.78406e-06 -3.30894e-06 -2.70148e-06 -1.93941e-06 -9.98343e-07 1.56302e-07 1.56153e-06 3.25461e-06 5.29049e-06 7.72824e-06 1.06315e-05 1.40828e-05 1.81678e-05 2.29828e-05 2.86221e-05 3.51798e-05 4.27197e-05 5.12422e-05 6.06254e-05 7.05072e-05 8.0115e-05 8.82614e-05 9.27352e-05 2.87414e-05 
-2.19408e-06 -2.34741e-06 -2.5211e-06 -2.70349e-06 -2.88616e-06 -3.07413e-06 -3.26116e-06 -3.46158e-06 -3.65092e-06 -3.84972e-06 -4.04225e-06 -4.22956e-06 -4.40862e-06 -4.57649e-06 -4.72945e-06 -4.86336e-06 -4.97377e-06 -5.05545e-06 -5.10278e-06 -5.10881e-06 -5.06625e-06 -4.96946e-06 -4.79996e-06 -4.55489e-06 -4.22216e-06 -3.77659e-06 -3.20776e-06 -2.49203e-06 -1.60408e-06 -5.13766e-07 8.12541e-07 2.42314e-06 4.36232e-06 6.69143e-06 9.48032e-06 1.28106e-05 1.67753e-05 2.14881e-05 2.70643e-05 3.36397e-05 4.13496e-05 5.03205e-05 6.0643e-05 7.23195e-05 8.51821e-05 9.87315e-05 0.000111902 0.000123057 0.000129332 3.92383e-05 
-2.78508e-06 -2.96061e-06 -3.15839e-06 -3.36318e-06 -3.56391e-06 -3.76663e-06 -3.96345e-06 -4.16416e-06 -4.36102e-06 -4.55682e-06 -4.73323e-06 -4.90921e-06 -5.06451e-06 -5.19583e-06 -5.31266e-06 -5.39155e-06 -5.44156e-06 -5.45224e-06 -5.42059e-06 -5.3308e-06 -5.1776e-06 -4.94723e-06 -4.63617e-06 -4.22095e-06 -3.6873e-06 -3.01453e-06 -2.1757e-06 -1.14691e-06 1.09032e-07 1.63133e-06 3.47267e-06 5.6901e-06 8.35285e-06 1.15446e-05 1.53583e-05 1.99114e-05 2.53361e-05 3.17778e-05 3.94115e-05 4.84175e-05 5.89849e-05 7.1293e-05 8.54635e-05 0.000101506 0.000119186 0.000137817 0.000155931 0.000171268 0.000180118 5.35775e-05 
-3.45899e-06 -3.65056e-06 -3.86468e-06 -4.08295e-06 -4.29082e-06 -4.49035e-06 -4.6905e-06 -4.88334e-06 -5.0664e-06 -5.23684e-06 -5.39118e-06 -5.53397e-06 -5.638e-06 -5.7271e-06 -5.77367e-06 -5.7934e-06 -5.76342e-06 -5.67349e-06 -5.5349e-06 -5.32216e-06 -5.02785e-06 -4.63462e-06 -4.13563e-06 -3.50215e-06 -2.71376e-06 -1.74279e-06 -5.56087e-07 8.89447e-07 2.63542e-06 4.73971e-06 7.27406e-06 1.03179e-05 1.39672e-05 1.83364e-05 2.35602e-05 2.97958e-05 3.72249e-05 4.60617e-05 5.65345e-05 6.89026e-05 8.34291e-05 0.000100355 0.000119861 0.000141954 0.000166318 0.000192003 0.000216986 0.000238152 0.000250695 7.33115e-05 
-4.1924e-06 -4.38895e-06 -4.60801e-06 -4.82722e-06 -5.02895e-06 -5.21601e-06 -5.39872e-06 -5.56781e-06 -5.72094e-06 -5.84766e-06 -5.9647e-06 -6.03967e-06 -6.10008e-06 -6.10999e-06 -6.08242e-06 -6.00572e-06 -5.87147e-06 -5.67107e-06 -5.39392e-06 -5.0259e-06 -4.55207e-06 -3.95769e-06 -3.20963e-06 -2.29198e-06 -1.1697e-06 1.95626e-07 1.84711e-06 3.84514e-06 6.253e-06 9.15155e-06 1.26311e-05 1.68059e-05 2.18077e-05 2.78008e-05 3.49673e-05 4.35291e-05 5.37349e-05 6.58804e-05 8.02906e-05 9.73197e-05 0.000117334 0.000140674 0.000167583 0.000198085 0.000231739 0.00026724 0.000301797 0.000331117 0.000348967 0.000100731 
-4.94901e-06 -5.13587e-06 -5.34724e-06 -5.55184e-06 -5.71806e-06 -5.88383e-06 -6.04245e-06 -6.16137e-06 -6.28014e-06 -6.35408e-06 -6.39582e-06 -6.41819e-06 -6.38277e-06 -6.31441e-06 -6.19356e-06 -5.99763e-06 -5.73419e-06 -5.3857e-06 -4.94276e-06 -4.37772e-06 -3.66797e-06 -2.80288e-06 -1.74116e-06 -4.48582e-07 1.11853e-06 3.01382e-06 5.29967e-06 8.05275e-06 1.13645e-05 1.53441e-05 2.01248e-05 2.58587e-05 3.27303e-05 4.09671e-05 5.08235e-05 6.26027e-05 7.66634e-05 9.34045e-05 0.000113281 0.000136787 0.000164433 0.000196693 0.000233912 0.000276121 0.000322725 0.000371925 0.000419875 0.000460651 0.000486169 0.000139299 
-5.68642e-06 -5.84925e-06 -6.0383e-06 -6.18419e-06 -6.34276e-06 -6.46708e-06 -6.55801e-06 -6.64512e-06 -6.67831e-06 -6.69734e-06 -6.67968e-06 -6.60085e-06 -6.48836e-06 -6.30278e-06 -6.04566e-06 -5.72151e-06 -5.29731e-06 -4.76153e-06 -4.08938e-06 -3.26711e-06 -2.26082e-06 -1.03855e-06 4.50645e-07 2.24922e-06 4.4149e-06 7.03332e-06 1.01829e-05 1.39722e-05 1.85278e-05 2.40014e-05 3.05733e-05 3.84645e-05 4.79334e-05 5.92806e-05 7.28724e-05 8.9133e-05 0.000108548 0.000131686 0.000159178 0.000191713 0.000230001 0.000274708 0.000326319 0.000384892 0.000449608 0.000517998 0.000584761 0.000641728 0.000678404 0.000194394 
-6.3355e-06 -6.48814e-06 -6.64048e-06 -6.74027e-06 -6.83601e-06 -6.91641e-06 -6.95905e-06 -6.96854e-06 -6.94161e-06 -6.86314e-06 -6.75376e-06 -6.56972e-06 -6.34117e-06 -6.01939e-06 -5.61513e-06 -5.10587e-06 -4.47162e-06 -3.69019e-06 -2.73642e-06 -1.57295e-06 -1.62357e-07 1.541e-06 3.60637e-06 6.09283e-06 9.08846e-06 1.26945e-05 1.70321e-05 2.22521e-05 2.85284e-05 3.60755e-05 4.51421e-05 5.60314e-05 6.91049e-05 8.47881e-05 0.000103587 0.000126091 0.000152986 0.000185061 0.000223198 0.00026836 0.000321548 0.000383693 0.000455482 0.000537012 0.000627172 0.000722575 0.000815922 0.000895955 0.000949027 0.000274593 
-6.90616e-06 -7.01733e-06 -7.08815e-06 -7.17021e-06 -7.20559e-06 -7.21053e-06 -7.16952e-06 -7.11288e-06 -6.98307e-06 -6.82191e-06 -6.60165e-06 -6.29057e-06 -5.90254e-06 -5.41698e-06 -4.81289e-06 -4.06986e-06 -3.1621e-06 -2.05641e-06 -7.1512e-07 9.02145e-07 2.86787e-06 5.22984e-06 8.08422e-06 1.15136e-05 1.56485e-05 2.06244e-05 2.66176e-05 3.38249e-05 4.24958e-05 5.29236e-05 6.54641e-05 8.05387e-05 9.86499e-05 0.000120397 0.00014648 0.000177731 0.000215111 0.000259724 0.00031281 0.000375721 0.000449864 0.000536554 0.000636771 0.000750684 0.000876798 0.00101047 0.00114168 0.00125489 0.00133233 0.000393895 
-7.32249e-06 -7.41267e-06 -7.42554e-06 -7.40709e-06 -7.39214e-06 -7.32231e-06 -7.2093e-06 -7.04387e-06 -6.82086e-06 -6.52234e-06 -6.16113e-06 -5.68529e-06 -5.12044e-06 -4.40517e-06 -3.54576e-06 -2.4876e-06 -1.20667e-06 3.36283e-07 2.19833e-06 4.44999e-06 7.16535e-06 1.04418e-05 1.43797e-05 1.91262e-05 2.48503e-05 3.17323e-05 4.00208e-05 5.00039e-05 6.20197e-05 7.64833e-05 9.38881e-05 0.000114829 0.000140014 0.000170273 0.000206605 0.000250172 0.000302329 0.000364629 0.000438824 0.000526823 0.000630611 0.000752062 0.000892596 0.00105251 0.0012298 0.00141814 0.00160374 0.00176522 0.00187933 0.00057558 
-7.62299e-06 -7.58844e-06 -7.56496e-06 -7.51549e-06 -7.39906e-06 -7.23527e-06 -7.00664e-06 -6.73945e-06 -6.36852e-06 -5.92921e-06 -5.37791e-06 -4.70155e-06 -3.87305e-06 -2.86765e-06 -1.6481e-06 -1.72727e-07 1.60631e-06 3.75482e-06 6.34653e-06 9.47074e-06 1.32344e-05 1.77688e-05 2.32333e-05 2.98116e-05 3.77423e-05 4.72971e-05 5.88091e-05 7.26818e-05 8.93977e-05 0.000109534 0.00013379 0.000163003 0.000198165 0.000240463 0.000291296 0.000352312 0.000425426 0.000512842 0.000617045 0.00074075 0.000886792 0.00105787 0.00125604 0.00148183 0.00173261 0.00199974 0.00226431 0.00249684 0.00266684 0.000858855 
-7.73788e-06 -7.65812e-06 -7.54672e-06 -7.38538e-06 -7.17702e-06 -6.90506e-06 -6.56124e-06 -6.12766e-06 -5.59444e-06 -4.95588e-06 -4.15191e-06 -3.19621e-06 -2.02102e-06 -6.12652e-07 1.09024e-06 3.14164e-06 5.62359e-06 8.61005e-06 1.22095e-05 1.65482e-05 2.17739e-05 2.8069e-05 3.56677e-05 4.48241e-05 5.58642e-05 6.91732e-05 8.52267e-05 0.000104592 0.000127947 0.000156114 0.000190083 0.000231035 0.000280383 0.000339809 0.000411305 0.000497217 0.00060028 0.000723641 0.000870861 0.00104583 0.00125264 0.0014952 0.00177653 0.00209756 0.00245485 0.00283667 0.00321708 0.00355549 0.00381174 0.00131005 
-7.67582e-06 -7.48271e-06 -7.31257e-06 -7.04416e-06 -6.70533e-06 -6.28845e-06 -5.77795e-06 -5.15106e-06 -4.38509e-06 -3.45513e-06 -2.34912e-06 -9.80399e-07 6.41633e-07 2.61906e-06 4.99005e-06 7.85485e-06 1.13106e-05 1.5467e-05 2.04751e-05 2.65166e-05 3.38099e-05 4.25974e-05 5.31939e-05 6.59878e-05 8.14244e-05 0.00010006 0.000122556 0.000149728 0.000182533 0.000222149 0.000269983 0.000327713 0.000397366 0.000481355 0.000582535 0.000704275 0.000850521 0.00102581 0.00123527 0.00148456 0.00177959 0.00212607 0.0025285 0.00298851 0.00350163 0.00405201 0.00460408 0.00510197 0.0054924 0.00204076 
-7.37873e-06 -7.17178e-06 -6.8191e-06 -6.3896e-06 -5.91085e-06 -5.30408e-06 -4.55312e-06 -3.67071e-06 -2.57768e-06 -1.28212e-06 2.77893e-07 2.17956e-06 4.4744e-06 7.21543e-06 1.05346e-05 1.45272e-05 1.9348e-05 2.51578e-05 3.21695e-05 4.06278e-05 5.08245e-05 6.31349e-05 7.8011e-05 9.59724e-05 0.000117671 0.000143904 0.000175616 0.000213955 0.00026031 0.000316358 0.000384122 0.000466028 0.000564998 0.000684511 0.000828714 0.0010025 0.00121158 0.00146256 0.00176293 0.0021209 0.00254515 0.00304404 0.00362435 0.00428881 0.00503174 0.00583168 0.00663994 0.00737954 0.00797928 0.00323536 
-6.86211e-06 -6.50337e-06 -6.00794e-06 -5.37488e-06 -4.67966e-06 -3.8129e-06 -2.77088e-06 -1.51357e-06 1.13024e-08 1.82224e-06 4.0365e-06 6.68344e-06 9.89796e-06 1.37477e-05 1.83999e-05 2.39924e-05 3.07582e-05 3.89135e-05 4.87474e-05 6.06456e-05 7.49902e-05 9.23391e-05 0.000113316 0.000138683 0.000169372 0.000206511 0.000251475 0.000305897 0.000371803 0.000451608 0.00054825 0.000665251 0.000806873 0.000978184 0.00118524 0.00143519 0.0017364 0.00209855 0.0025326 0.00305061 0.00366533 0.00438911 0.00523209 0.00619872 0.00728181 0.00845221 0.00964323 0.0107487 0.0116725 0.00518776 
-6.06466e-06 -5.4061e-06 -4.76266e-06 -3.88821e-06 -2.89728e-06 -1.67238e-06 -1.79206e-07 1.59164e-06 3.74071e-06 6.28683e-06 9.39474e-06 1.31174e-05 1.76113e-05 2.30246e-05 2.95597e-05 3.74626e-05 4.6968e-05 5.84666e-05 7.2363e-05 8.91642e-05 0.000109471 0.00013405 0.0001638 0.000199825 0.000243459 0.000296338 0.000360441 0.000438156 0.000532422 0.000646769 0.000785469 0.0009537 0.00115767 0.00140485 0.00170411 0.00206597 0.00250272 0.0030286 0.00365972 0.00441382 0.00530959 0.00636518 0.00759557 0.00900769 0.0105921 0.0123089 0.0140664 0.015718 0.0171328 0.00833845 
-4.80076e-06 -3.87866e-06 -2.94964e-06 -1.71566e-06 -2.92071e-07 1.44128e-06 3.51668e-06 6.01664e-06 9.01635e-06 1.26163e-05 1.70006e-05 2.22554e-05 2.85828e-05 3.62329e-05 4.54688e-05 5.66117e-05 7.01e-05 8.63741e-05 0.000106077 0.000129928 0.000158786 0.000193753 0.000236132 0.000287487 0.000349807 0.00042543 0.000517231 0.000628734 0.000764171 0.00092874 0.0011287 0.0013716 0.00166661 0.00202464 0.00245876 0.00298441 0.00361966 0.00438537 0.00530512 0.00640478 0.00771147 0.00925143 0.011046 0.0131051 0.0154154 0.017921 0.0204954 0.0229362 0.0250642 0.0132799 
-2.91344e-06 -1.68836e-06 -3.00919e-07 1.30629e-06 3.40403e-06 5.80717e-06 8.74749e-06 1.22537e-05 1.65182e-05 2.16198e-05 2.77869e-05 3.52229e-05 4.41732e-05 5.49931e-05 6.80659e-05 8.39188e-05 0.000103012 0.000126151 0.000154144 0.000188048 0.000229148 0.000278984 0.00033944 0.000412846 0.000501951 0.000610237 0.000741883 0.000901966 0.00109664 0.00133351 0.00162168 0.00197216 0.00239824 0.00291593 0.00354421 0.00430553 0.0052261 0.0063361 0.00766937 0.00926285 0.0111548 0.0133816 0.0159722 0.0189381 0.0222582 0.0258525 0.0295452 0.033059 0.0361495 0.0206534 
-2.59365e-07 1.38503e-06 3.34574e-06 5.74248e-06 8.58492e-06 1.196e-05 1.61246e-05 2.10816e-05 2.71012e-05 3.43085e-05 4.30217e-05 5.35242e-05 6.62162e-05 8.15058e-05 0.000100028 0.000122443 0.000149538 0.000182264 0.000222009 0.000270137 0.000328476 0.000399288 0.000485236 0.000589694 0.000716545 0.000870831 0.0010585 0.0012868 0.00156462 0.00190275 0.00231427 0.00281491 0.00342366 0.00416327 0.00506078 0.00614785 0.00746149 0.00904373 0.0109415 0.0132051 0.0158858 0.0190304 0.0226738 0.026825 0.0314461 0.03642 0.0415039 0.0463254 0.0505612 0.0307946 
3.30004e-06 5.77997e-06 8.42184e-06 1.17981e-05 1.5836e-05 2.05855e-05 2.63918e-05 3.33697e-05 4.18017e-05 5.19111e-05 6.41574e-05 7.89652e-05 9.67482e-05 0.000118265 0.000144265 0.000175761 0.000213806 0.000259882 0.000315684 0.000383284 0.000465229 0.000564664 0.000685332 0.000831855 0.00100976 0.00122596 0.00148873 0.00180818 0.00219644 0.00266857 0.00324239 0.00393957 0.00478597 0.00581252 0.00705562 0.00855782 0.0103681 0.0125416 0.0151386 0.0182227 0.0218556 0.0260908 0.0309616 0.0364632 0.0425269 0.0489808 0.0554992 0.0616076 0.0669114 0.0429376 
8.40624e-06 1.15428e-05 1.53605e-05 1.99407e-05 2.56499e-05 3.22087e-05 4.02603e-05 4.99184e-05 6.17054e-05 7.56508e-05 9.26031e-05 0.000113091 0.000137869 0.000167482 0.000203479 0.000246978 0.000299393 0.000362784 0.000439573 0.000532361 0.000644635 0.000780586 0.000945262 0.00114465 0.00138609 0.00167872 0.00203329 0.00246284 0.0029831 0.00361326 0.00437614 0.00529887 0.00641399 0.00775976 0.00938074 0.0113283 0.0136607 0.0164422 0.0197409 0.0236254 0.0281584 0.0333865 0.0393255 0.0459389 0.0531087 0.0605961 0.067997 0.0747704 0.0805176 0.0538618 
1.47945e-05 1.90219e-05 2.42377e-05 3.05631e-05 3.83025e-05 4.71715e-05 5.81757e-05 7.13968e-05 8.72357e-05 0.000106147 0.000129097 0.000156681 0.000189952 0.000229762 0.000277911 0.000335934 0.00040573 0.00048978 0.000591093 0.000713266 0.000860177 0.00103719 0.00125044 0.00150707 0.00181579 0.00218732 0.00263412 0.00317098 0.00381566 0.00458954 0.00551721 0.00662787 0.00795559 0.00953981 0.0114253 0.0136623 0.016306 0.0194148 0.0230473 0.0272569 0.0320848 0.0375471 0.0436193 0.0502148 0.0571594 0.0641638 0.070805 0.0766023 0.0813325 0.0561829 
2.2782e-05 2.8448e-05 3.52162e-05 4.35541e-05 5.36942e-05 6.53871e-05 7.97408e-05 9.70235e-05 0.000117822 0.000142289 0.00017197 0.000207716 0.000250294 0.000301106 0.000362328 0.000435674 0.000523186 0.000627788 0.000752928 0.000902316 0.00108018 0.00129213 0.00154438 0.00184399 0.00219905 0.00261964 0.00311672 0.00370306 0.00439273 0.00520242 0.00615023 0.00725617 0.00854215 0.0100321 0.0117504 0.0137222 0.0159717 0.0185198 0.0213811 0.0245594 0.0280404 0.0317823 0.0357037 0.0396703 0.0434839 0.0468834 0.0495793 0.0514106 0.0526617 0.0369867 
3.15831e-05 3.90331e-05 4.75727e-05 5.79628e-05 7.05763e-05 8.53837e-05 0.000103285 0.000124687 0.000150102 0.000180314 0.000216533 0.000259601 0.000310661 0.000370872 0.000442688 0.000527718 0.000627575 0.000745123 0.000883547 0.00104543 0.00123392 0.00145308 0.00170668 0.00199845 0.00233154 0.00271016 0.00313665 0.00361238 0.00413667 0.00470723 0.00531743 0.00595607 0.00660622 0.00724407 0.00783647 0.00834037 0.00870196 0.00885521 0.00872155 0.00821042 0.00721892 0.00563176 0.00332219 0.000155062 -0.00399902 -0.0092193 -0.0154176 -0.0220578 -0.0278637 -0.0223095 
4.10239e-05 4.9775e-05 5.99867e-05 7.23631e-05 8.71713e-05 0.000104624 0.000125448 0.000150344 0.000179747 0.000213342 0.000253887 0.000301396 0.000356592 0.000420159 0.000494706 0.000580395 0.000678607 0.000789465 0.000915072 0.00105486 0.00120811 0.0013735 0.00154817 0.00172665 0.00189943 0.00205535 0.00217621 0.00223682 0.00220268 0.00202937 0.00165701 0.00100886 -1.11996e-05 -0.00152194 -0.00366755 -0.0066175 -0.0105649 -0.0157238 -0.0223208 -0.0305829 -0.0407235 -0.0529241 -0.0673138 -0.0839448 -0.10275 -0.123449 -0.145318 -0.166716 -0.184771 -0.144691 
4.94856e-05 5.97708e-05 7.06518e-05 8.5088e-05 0.000101817 0.000120172 0.000142594 0.000168944 0.000199252 0.00023336 0.000272978 0.000318322 0.00036924 0.000424974 0.000486919 0.000553089 0.000622574 0.000692091 0.000758771 0.000816095 0.000854886 0.00086413 0.000826419 0.000718684 0.000508538 0.00015585 -0.000394831 -0.00121573 -0.00239933 -0.0040623 -0.00635267 -0.00945408 -0.013589 -0.0190246 -0.0260745 -0.0350965 -0.0464867 -0.0606679 -0.0780677 -0.0990903 -0.12408 -0.153282 -0.186797 -0.224539 -0.266173 -0.310965 -0.357414 -0.402447 -0.440881 -0.356074 
5.71397e-05 6.90055e-05 7.98391e-05 9.47085e-05 0.000111261 0.000129572 0.000151167 0.00017536 0.000202379 0.000230171 0.000261378 0.000293725 0.000325962 0.00035429 0.000378455 0.000392841 0.000390443 0.000362454 0.000297367 0.000178363 -1.81891e-05 -0.000320848 -0.000769582 -0.00141612 -0.00232953 -0.0035941 -0.00532162 -0.00765348 -0.0107657 -0.014877 -0.020257 -0.0272327 -0.0361949 -0.0476033 -0.0619893 -0.0799506 -0.102141 -0.129249 -0.161965 -0.200932 -0.246689 -0.299604 -0.359814 -0.427163 -0.501121 -0.580596 -0.663383 -0.744834 -0.81663 -0.685548 
6.37352e-05 7.5216e-05 8.559e-05 9.83701e-05 0.000113832 0.000127636 0.000143931 0.000160497 0.000175942 0.000187238 0.000196064 0.000196717 0.000185856 0.000155483 0.000100625 9.15458e-06 -0.000134484 -0.000349694 -0.000660823 -0.00110323 -0.0017211 -0.00256991 -0.00372375 -0.00527584 -0.00734589 -0.0100804 -0.0136658 -0.018333 -0.0243646 -0.032104 -0.0419671 -0.0544504 -0.070138 -0.0897108 -0.113949 -0.143729 -0.180009 -0.22381 -0.276169 -0.338081 -0.41042 -0.493849 -0.588732 -0.695064 -0.812383 -0.939555 -1.07402 -1.20971 -1.33431 -1.16845 
6.63205e-05 7.51658e-05 8.28874e-05 9.14817e-05 9.92975e-05 0.000103623 0.000107292 0.000103948 9.43872e-05 7.05705e-05 3.12952e-05 -3.15775e-05 -0.000127327 -0.000271809 -0.000476388 -0.000763923 -0.00116401 -0.00171251 -0.00245383 -0.00344947 -0.00477546 -0.00652558 -0.00882039 -0.0118087 -0.0156776 -0.0206522 -0.0270122 -0.0350958 -0.0453104 -0.0581436 -0.0741762 -0.0940919 -0.11869 -0.148896 -0.185772 -0.230513 -0.284447 -0.34901 -0.425708 -0.516044 -0.621429 -0.743061 -0.881812 -1.03815 -1.21207 -1.40292 -1.60844 -1.8217 -2.02581 -1.85195 
5.96342e-05 6.38105e-05 6.19934e-05 5.95535e-05 5.38872e-05 3.56965e-05 9.96868e-06 -3.11724e-05 -9.32639e-05 -0.000186982 -0.000317653 -0.000501164 -0.000754188 -0.0011042 -0.00157385 -0.00220489 -0.00304426 -0.00415352 -0.00560663 -0.00750056 -0.00995539 -0.0131145 -0.0171598 -0.0223118 -0.0288395 -0.0370635 -0.0473748 -0.0602389 -0.0762087 -0.09594 -0.120206 -0.149913 -0.186118 -0.230046 -0.283103 -0.346891 -0.423206 -0.514028 -0.621476 -0.747743 -0.89498 -1.06516 -1.25993 -1.48055 -1.72789 -2.00237 -2.30303 -2.62318 -2.9412 -2.80237 
3.03926e-05 2.58452e-05 5.71254e-06 -1.93799e-05 -5.76854e-05 -0.000117822 -0.000201195 -0.000314401 -0.000473894 -0.000695749 -0.000990716 -0.00138681 -0.00191453 -0.00261509 -0.00353029 -0.00472604 -0.00627609 -0.00827557 -0.010838 -0.0141079 -0.018259 -0.0234996 -0.0300851 -0.0383228 -0.0485817 -0.0612983 -0.0769969 -0.0962998 -0.119941 -0.148792 -0.183876 -0.226393 -0.277749 -0.339575 -0.413756 -0.502447 -0.608078 -0.733351 -0.881194 -1.05468 -1.25692 -1.49084 -1.75909 -2.06393 -2.40741 -2.79162 -3.21801 -3.68177 -4.15701 -4.11377 
-3.09633e-05 -6.52909e-05 -0.000121011 -0.000191532 -0.000289669 -0.000428569 -0.000612996 -0.00086059 -0.00118952 -0.00163114 -0.00220524 -0.00295698 -0.00393159 -0.00519644 -0.0068154 -0.00888514 -0.0115197 -0.0148504 -0.0190444 -0.0243028 -0.0308665 -0.0390214 -0.0491151 -0.0615604 -0.0768508 -0.0955713 -0.118421 -0.146228 -0.179976 -0.22083 -0.270163 -0.329596 -0.401025 -0.48666 -0.589058 -0.711147 -0.856238 -1.02801 -1.23048 -1.46786 -1.74446 -2.06441 -2.43152 -2.84917 -3.32074 -3.85037 -4.44297 -5.09758 -5.78511 -5.9186 
-0.000173268 -0.000256141 -0.000370105 -0.0005263 -0.000730029 -0.00100735 -0.00137009 -0.00183732 -0.0024498 -0.00324796 -0.00426897 -0.00557615 -0.00724223 -0.00936019 -0.0120265 -0.0153773 -0.0195676 -0.0247862 -0.0312585 -0.0392558 -0.0491038 -0.0611891 -0.0759739 -0.0940147 -0.115969 -0.142628 -0.174931 -0.213998 -0.261162 -0.318006 -0.386401 -0.468557 -0.567064 -0.684945 -0.825694 -0.993314 -1.19233 -1.42777 -1.70511 -2.03013 -2.40869 -2.84648 -3.34866 -3.91989 -4.56486 -5.28988 -6.10412 -7.01249 -7.984 -8.40171 
-0.000440852 -0.000607665 -0.000840554 -0.00113213 -0.00151146 -0.00202001 -0.00266262 -0.00348765 -0.00453981 -0.00588352 -0.00757796 -0.0097076 -0.0123779 -0.0157174 -0.019862 -0.0249924 -0.0313238 -0.0391072 -0.0486472 -0.0603087 -0.0745302 -0.0918315 -0.112836 -0.138298 -0.169111 -0.20635 -0.251297 -0.305484 -0.370737 -0.449224 -0.543514 -0.656637 -0.792147 -0.95419 -1.14756 -1.37774 -1.65094 -1.97404 -2.35453 -2.80031 -3.31939 -3.91949 -4.60758 -5.38975 -6.272 -7.26266 -8.37567 -9.62358 -10.9747 -11.8194 
-0.000930198 -0.00123889 -0.00165564 -0.00216793 -0.00283235 -0.00368677 -0.00476127 -0.00611677 -0.00781581 -0.00994853 -0.0125981 -0.0158885 -0.0199511 -0.0249619 -0.0311102 -0.0386378 -0.0478298 -0.0590299 -0.0726492 -0.0891821 -0.109218 -0.133471 -0.162795 -0.198215 -0.24096 -0.292505 -0.354612 -0.429387 -0.519338 -0.627449 -0.757249 -0.912905 -1.0993 -1.32214 -1.58799 -1.90441 -2.2799 -2.72391 -3.24672 -3.85915 -4.57216 -5.39625 -6.34083 -7.41383 -8.6226 -9.97733 -11.4968 -13.2028 -15.0637 -16.526 
-0.00175771 -0.0022918 -0.00297999 -0.00383918 -0.00492166 -0.0062856 -0.00797782 -0.0100831 -0.0126924 -0.0159135 -0.0198717 -0.0247244 -0.0306631 -0.0379055 -0.0467241 -0.0574386 -0.0704429 -0.0861984 -0.105269 -0.128329 -0.156192 -0.189835 -0.230433 -0.279396 -0.338418 -0.409526 -0.495148 -0.598183 -0.722085 -0.870958 -1.04966 -1.26393 -1.52048 -1.82715 -2.19301 -2.62841 -3.14506 -3.75596 -4.47521 -5.31768 -6.29839 -7.43172 -8.7304 -10.2049 -11.8641 -13.72 -15.7963 -18.125 -20.6742 -23.0099 
-0.00309041 -0.00394592 -0.00503941 -0.00638689 -0.00805838 -0.0101288 -0.0126754 -0.0158048 -0.0196348 -0.0243171 -0.0300216 -0.0369612 -0.0453939 -0.0556176 -0.0680015 -0.0829899 -0.101113 -0.123012 -0.14946 -0.181387 -0.219913 -0.266383 -0.322417 -0.389958 -0.47134 -0.569356 -0.68735 -0.829316 -1.00001 -1.20509 -1.45124 -1.74636 -2.09971 -2.52208 -3.02594 -3.62557 -4.33708 -5.17835 -6.16878 -7.32882 -8.67909 -10.2393 -12.0269 -14.0558 -16.337 -18.8843 -21.7263 -24.9066 -28.3918 -31.9442 
-0.00509811 -0.00642903 -0.00807451 -0.0100843 -0.0125551 -0.0155785 -0.01927 -0.0237643 -0.0292228 -0.0358585 -0.0438939 -0.0536276 -0.0654049 -0.0796441 -0.0968489 -0.117627 -0.142718 -0.173 -0.20954 -0.25362 -0.306783 -0.370887 -0.448161 -0.541287 -0.653477 -0.788585 -0.951219 -1.14688 -1.38213 -1.66475 -2.00399 -2.41069 -2.89765 -3.47971 -4.17408 -5.00041 -5.9809 -7.14018 -8.50497 -10.1034 -11.9639 -14.1134 -16.576 -19.3703 -22.5105 -26.0124 -29.9101 -34.2603 -39.0256 -44.2555 
1.08999e-07 1.09993e-07 1.11112e-07 1.12343e-07 1.13727e-07 1.15253e-07 1.16959e-07 1.18869e-07 1.20987e-07 1.23372e-07 1.26045e-07 1.29038e-07 1.32409e-07 1.36202e-07 1.40476e-07 1.4532e-07 1.50801e-07 1.57022e-07 1.641e-07 1.72173e-07 1.81396e-07 1.91963e-07 2.0409e-07 2.18041e-07 2.3412e-07 2.52692e-07 2.74172e-07 2.99052e-07 3.27891e-07 3.61337e-07 4.01622e-07 4.46656e-07 4.96801e-07 5.57422e-07 6.2455e-07 7.01815e-07 7.89736e-07 8.85331e-07 9.87657e-07 1.09544e-06 1.20416e-06 1.30413e-06 1.38865e-06 1.44283e-06 1.45319e-06 1.40388e-06 1.2817e-06 1.08512e-06 8.07511e-07 1.89316e-07 
1.59987e-07 1.62338e-07 1.64931e-07 1.6784e-07 1.71065e-07 1.74624e-07 1.78611e-07 1.83036e-07 1.87957e-07 1.93462e-07 1.99598e-07 2.06476e-07 2.14179e-07 2.22815e-07 2.32527e-07 2.43457e-07 2.55787e-07 2.6971e-07 2.8547e-07 3.03349e-07 3.23652e-07 3.46762e-07 3.73108e-07 4.03203e-07 4.37632e-07 4.77067e-07 5.22279e-07 5.74161e-07 6.33698e-07 7.01975e-07 7.82199e-07 8.7175e-07 9.71204e-07 1.08763e-06 1.217e-06 1.35914e-06 1.51813e-06 1.68718e-06 1.86399e-06 2.04221e-06 2.21248e-06 2.36193e-06 2.4736e-06 2.52956e-06 2.50678e-06 2.38495e-06 2.14985e-06 1.80493e-06 1.34446e-06 3.14462e-07 
2.38955e-07 2.44053e-07 2.49683e-07 2.55923e-07 2.6287e-07 2.70552e-07 2.79071e-07 2.88563e-07 2.99108e-07 3.10861e-07 3.23959e-07 3.38576e-07 3.54915e-07 3.73192e-07 3.93694e-07 4.16676e-07 4.42523e-07 4.71599e-07 5.04374e-07 5.41391e-07 5.83225e-07 6.30607e-07 6.84312e-07 7.45276e-07 8.14539e-07 8.93278e-07 9.82829e-07 1.08869e-06 1.20031e-06 1.33393e-06 1.48255e-06 1.64999e-06 1.83757e-06 2.0444e-06 2.27381e-06 2.52498e-06 2.78874e-06 3.06565e-06 3.34504e-06 3.61577e-06 3.8575e-06 4.05377e-06 4.17732e-06 4.20144e-06 4.09829e-06 3.84288e-06 3.42096e-06 2.84603e-06 2.11585e-06 4.81166e-07 
3.64206e-07 3.74723e-07 3.86283e-07 3.99238e-07 4.1343e-07 4.29228e-07 4.46776e-07 4.6621e-07 4.87786e-07 5.11789e-07 5.38471e-07 5.68213e-07 6.01383e-07 6.38411e-07 6.79776e-07 7.26061e-07 7.77877e-07 8.36027e-07 9.01322e-07 9.7468e-07 1.05724e-06 1.15631e-06 1.25501e-06 1.37317e-06 1.50644e-06 1.65674e-06 1.82613e-06 2.02218e-06 2.23687e-06 2.47407e-06 2.74187e-06 3.0388e-06 3.36555e-06 3.72154e-06 4.10444e-06 4.50947e-06 4.92602e-06 5.35032e-06 5.75663e-06 6.12935e-06 6.44257e-06 6.66217e-06 6.7575e-06 6.69218e-06 6.43478e-06 5.95549e-06 5.24269e-06 4.32455e-06 3.20746e-06 7.01823e-07 
5.67895e-07 5.88931e-07 6.12256e-07 6.37988e-07 6.66456e-07 6.97926e-07 7.32809e-07 7.71489e-07 8.14366e-07 8.61904e-07 9.14724e-07 9.73452e-07 1.03876e-06 1.11143e-06 1.19243e-06 1.28277e-06 1.38355e-06 1.49617e-06 1.62201e-06 1.76277e-06 1.92029e-06 2.10478e-06 2.29394e-06 2.5148e-06 2.76181e-06 3.03776e-06 3.35195e-06 3.69487e-06 4.07497e-06 4.49024e-06 4.94991e-06 5.45021e-06 5.98935e-06 6.56591e-06 7.1642e-06 7.78117e-06 8.40129e-06 8.99379e-06 9.5434e-06 1.00117e-05 1.03637e-05 1.05593e-05 1.05557e-05 1.03134e-05 9.79184e-06 8.96223e-06 7.81538e-06 6.40083e-06 4.73857e-06 9.93003e-07 
9.07123e-07 1.05784e-06 9.94136e-07 1.04457e-06 1.10022e-06 1.16179e-06 1.22981e-06 1.30514e-06 1.38844e-06 1.48065e-06 1.58283e-06 1.69611e-06 1.82169e-06 1.96106e-06 2.11581e-06 2.28775e-06 2.47871e-06 2.69104e-06 2.927e-06 3.18941e-06 3.48105e-06 3.81599e-06 4.16481e-06 4.56374e-06 5.00535e-06 5.49315e-06 6.03866e-06 6.62852e-06 7.27221e-06 7.97023e-06 8.71546e-06 9.51495e-06 1.03626e-05 1.12313e-05 1.21177e-05 1.3001e-05 1.3843e-05 1.46219e-05 1.52975e-05 1.58228e-05 1.6151e-05 1.62376e-05 1.60291e-05 1.54792e-05 1.45426e-05 1.31904e-05 1.14152e-05 9.29495e-06 6.87359e-06 1.37714e-06 
1.48444e-06 1.71455e-06 1.65272e-06 1.74993e-06 1.85714e-06 1.97535e-06 2.10591e-06 2.24985e-06 2.4089e-06 2.58456e-06 2.77843e-06 2.99262e-06 3.22932e-06 3.491e-06 3.78011e-06 4.09973e-06 4.45285e-06 4.84301e-06 5.27372e-06 5.77336e-06 6.2732e-06 6.86452e-06 7.48422e-06 8.17953e-06 8.95821e-06 9.77811e-06 1.06774e-05 1.16475e-05 1.2687e-05 1.37917e-05 1.49612e-05 1.61701e-05 1.74009e-05 1.86505e-05 1.98717e-05 2.10424e-05 2.21232e-05 2.30577e-05 2.38048e-05 2.43085e-05 2.45128e-05 2.43603e-05 2.37934e-05 2.27568e-05 2.1201e-05 1.90909e-05 1.64233e-05 1.33123e-05 9.84044e-06 1.88409e-06 
2.48539e-06 2.8436e-06 2.80647e-06 2.99149e-06 3.19496e-06 3.41888e-06 3.6655e-06 3.93658e-06 4.23513e-06 4.56359e-06 4.92495e-06 5.38592e-06 5.75945e-06 6.24006e-06 6.76814e-06 7.3482e-06 7.98466e-06 8.68252e-06 9.44645e-06 1.03136e-05 1.11934e-05 1.22043e-05 1.32831e-05 1.44502e-05 1.57075e-05 1.70555e-05 1.84921e-05 1.99981e-05 2.15927e-05 2.32575e-05 2.49592e-05 2.66819e-05 2.83961e-05 3.00663e-05 3.16508e-05 3.31021e-05 3.43728e-05 3.53918e-05 3.61132e-05 3.64718e-05 3.63958e-05 3.58265e-05 3.46922e-05 3.29281e-05 3.04741e-05 2.72865e-05 2.33671e-05 1.88748e-05 1.39555e-05 2.55386e-06 
4.2465e-06 4.81476e-06 4.85104e-06 5.19859e-06 5.57944e-06 5.99744e-06 6.45615e-06 6.95845e-06 7.50911e-06 8.11241e-06 8.77279e-06 9.57996e-06 1.02845e-05 1.11972e-05 1.20874e-05 1.3172e-05 1.42272e-05 1.5438e-05 1.67876e-05 1.82087e-05 1.9696e-05 2.13613e-05 2.31191e-05 2.4991e-05 2.69736e-05 2.90601e-05 3.12401e-05 3.34986e-05 3.58153e-05 3.81642e-05 4.05234e-05 4.28357e-05 4.50563e-05 4.71611e-05 4.90699e-05 5.0739e-05 5.21055e-05 5.30927e-05 5.36343e-05 5.3663e-05 5.3101e-05 5.18694e-05 4.98871e-05 4.70683e-05 4.33387e-05 3.86406e-05 3.2975e-05 2.65667e-05 1.96567e-05 3.43985e-06 
7.37417e-06 8.29176e-06 8.49976e-06 9.1431e-06 9.84567e-06 1.06133e-05 1.14518e-05 1.23657e-05 1.33619e-05 1.4447e-05 1.56271e-05 1.7021e-05 1.82988e-05 1.98707e-05 2.14319e-05 2.32652e-05 2.51607e-05 2.7105e-05 2.93233e-05 3.16406e-05 3.41018e-05 3.66743e-05 3.94414e-05 4.23042e-05 4.52434e-05 4.83278e-05 5.14634e-05 5.46387e-05 5.78181e-05 6.09603e-05 6.40184e-05 6.69401e-05 6.96682e-05 7.21413e-05 7.42944e-05 7.6059e-05 7.73579e-05 7.81329e-05 7.82881e-05 7.77449e-05 7.64125e-05 7.41929e-05 7.09799e-05 6.66672e-05 6.11475e-05 5.4343e-05 4.62555e-05 3.71936e-05 2.75485e-05 4.61319e-06 
1.29607e-05 1.44605e-05 1.50233e-05 1.61951e-05 1.74685e-05 1.88523e-05 2.03543e-05 2.19817e-05 2.37435e-05 2.57727e-05 2.7701e-05 3.00588e-05 3.22867e-05 3.49184e-05 3.75542e-05 4.05537e-05 4.36426e-05 4.68549e-05 5.02979e-05 5.39121e-05 5.76871e-05 6.16087e-05 6.5658e-05 6.98109e-05 7.40381e-05 7.83049e-05 8.25709e-05 8.67903e-05 9.09122e-05 9.4881e-05 9.86493e-05 0.000102129 0.000105252 0.000107981 0.000110212 0.000111888 0.000112927 0.000113226 0.000112713 0.000111272 0.000108792 0.000105145 0.00010019 9.37792e-05 8.57661e-05 7.60399e-05 6.45995e-05 5.18698e-05 3.8468e-05 6.1688e-06 
2.29342e-05 2.54063e-05 2.66516e-05 2.87446e-05 3.10043e-05 3.34426e-05 3.60695e-05 3.88927e-05 4.19234e-05 4.53286e-05 4.8629e-05 5.25056e-05 5.62326e-05 6.0487e-05 6.47512e-05 6.94701e-05 7.42883e-05 7.93077e-05 8.44396e-05 8.98053e-05 9.53909e-05 0.000100962 0.000106643 0.000112353 0.000118042 0.000123662 0.000129155 0.000134435 0.000139519 0.000144249 0.00014861 0.000152517 0.0001559 0.000158688 0.000160782 0.000162117 0.000162599 0.000162114 0.000160548 0.000157777 0.000153646 0.000147975 0.000140579 0.000131246 0.000119774 0.000106004 8.99292e-05 7.2133e-05 5.35721e-05 8.23341e-06 
4.06642e-05 4.47292e-05 4.72145e-05 5.0862e-05 5.47706e-05 5.89498e-05 6.34098e-05 6.81572e-05 7.31966e-05 7.87368e-05 8.41544e-05 9.03059e-05 9.62617e-05 0.000102861 0.000109584 0.000116539 0.000123698 0.000131031 0.0001385 0.000146064 0.000153677 0.000161286 0.000168839 0.000176275 0.000183533 0.00019055 0.000197259 0.000203592 0.000209482 0.000214859 0.000219636 0.000223769 0.000227181 0.000229754 0.000231433 0.000232098 0.000231638 0.000229934 0.000226831 0.000222145 0.000215671 0.000207173 0.000196377 0.000182992 0.000166733 0.000147374 0.000124897 0.000100106 7.44593e-05 1.09763e-05 
7.18616e-05 7.84913e-05 8.30981e-05 8.92749e-05 9.58211e-05 0.00010275 0.000110487 0.000117749 0.000126296 0.000134481 0.000142971 0.000152331 0.000161387 0.000171153 0.000181146 0.000190963 0.000201065 0.000211229 0.000221496 0.000231604 0.000241587 0.00025132 0.000260907 0.000270107 0.00027885 0.000287186 0.000295018 0.000302218 0.000308747 0.000314536 0.000319496 0.000323581 0.000326707 0.000328743 0.000329612 0.000329189 0.000327309 0.000323816 0.0003185 0.000311116 0.000301369 0.000288932 0.000273423 0.000254431 0.000231555 0.000204478 0.000173163 0.00013872 0.000103339 1.46238e-05 
0.000125935 0.000136553 0.000145416 0.000154682 0.000165247 0.00017629 0.000188318 0.000199711 0.000212631 0.000225014 0.000238005 0.000251248 0.000264687 0.000278252 0.00029188 0.000305498 0.000319032 0.000332404 0.000345543 0.000358369 0.000370809 0.000382729 0.000394245 0.000405102 0.000415229 0.000424726 0.0004334 0.000441219 0.000448117 0.000454026 0.000458853 0.000462561 0.000465004 0.000466084 0.000465665 0.000463581 0.00045963 0.000453591 0.000445156 0.000433995 0.000419701 0.000401804 0.000379774 0.000353034 0.000321021 0.000283288 0.000239779 0.000192016 0.000143265 1.94793e-05 
0.000217817 0.000234348 0.000248646 0.000263413 0.000279739 0.00029656 0.000314459 0.000332123 0.000350079 0.000367873 0.000386558 0.000404497 0.000422791 0.000441173 0.000458886 0.000476735 0.000493958 0.000510685 0.000526719 0.000542233 0.000557031 0.000571118 0.000584228 0.000596504 0.000607826 0.000618137 0.000627415 0.000635534 0.000642465 0.000648115 0.000652434 0.000655303 0.000656596 0.00065617 0.000653818 0.000649338 0.000642454 0.000632813 0.000620035 0.000603629 0.000583028 0.000557581 0.000526537 0.000489099 0.000444476 0.000392041 0.000331709 0.000265575 0.000198454 2.59498e-05 
0.000370165 0.000395028 0.000416951 0.00043929 0.000463326 0.000488454 0.000513101 0.000537878 0.000562672 0.000587355 0.00061181 0.000635462 0.000659604 0.000682469 0.000705179 0.000726639 0.000747518 0.000767777 0.00078665 0.000804632 0.000821528 0.000837362 0.000851879 0.000865248 0.000877358 0.000888163 0.000897615 0.000905689 0.000912245 0.000917214 0.000920524 0.000922022 0.000921538 0.000918868 0.000913751 0.000905873 0.000894842 0.000880208 0.000861384 0.000837711 0.000808394 0.000772507 0.000729023 0.000676819 0.000614799 0.000542086 0.000458557 0.000367093 0.000274736 3.45829e-05 
0.000615934 0.000651741 0.000683634 0.000715671 0.0007493 0.0007837 0.000817093 0.000850097 0.000882604 0.000914943 0.000945517 0.000976207 0.00100483 0.00103317 0.00106004 0.00108566 0.00110995 0.00113288 0.0011544 0.00117448 0.00119309 0.00121014 0.00122582 0.00123989 0.00125239 0.00126328 0.00127247 0.00127998 0.00128567 0.00128945 0.00129113 0.00129055 0.00128745 0.00128158 0.00127255 0.00125992 0.00124313 0.00122154 0.00119435 0.00116063 0.00111926 0.00106897 0.00100831 0.000935741 0.00084973 0.000749062 0.000633557 0.000507184 0.000380167 4.61176e-05 
0.00100107 0.00105026 0.00109425 0.0011377 0.00118427 0.00122817 0.00127015 0.00131303 0.00135252 0.00139225 0.0014305 0.00146602 0.001501 0.00153339 0.00156399 0.00159336 0.00162062 0.00164602 0.00166943 0.00169115 0.00171118 0.00172914 0.00174533 0.00175965 0.00177209 0.0017826 0.00179111 0.00179753 0.00180174 0.00180358 0.00180285 0.00179925 0.00179245 0.00178207 0.00176756 0.00174828 0.00172351 0.0016923 0.00165354 0.00160593 0.00154793 0.00147775 0.00139341 0.00129276 0.00117368 0.00103449 0.000874936 0.000700481 0.000525875 6.15545e-05 
0.00158763 0.00165197 0.00170953 0.00176963 0.00182399 0.00187864 0.00193244 0.00198195 0.00203158 0.00207719 0.00212043 0.00216252 0.00220101 0.00223801 0.00227265 0.00230432 0.00233396 0.00236131 0.00238656 0.00240941 0.00243007 0.00244845 0.00246481 0.00247891 0.00249069 0.00250029 0.00250746 0.00251211 0.00251406 0.00251306 0.00250879 0.00250092 0.00248894 0.00247223 0.00245009 0.00242165 0.00238579 0.00234127 0.00228652 0.00221973 0.00213877 0.00204117 0.00192418 0.00178482 0.00162019 0.00142796 0.00120777 0.000967138 0.000727235 8.22555e-05 
0.00246208 0.00253829 0.00260983 0.00268301 0.0027511 0.00281499 0.00287698 0.00293579 0.0029914 0.00304447 0.00309312 0.00313987 0.00318227 0.00322265 0.00325974 0.00329395 0.00332539 0.00335409 0.00338015 0.00340362 0.00342453 0.00344282 0.00345875 0.00347203 0.00348269 0.00349062 0.00349565 0.00349763 0.00349627 0.00349123 0.00348204 0.00346815 0.00344889 0.0034234 0.00339069 0.0033495 0.00329833 0.0032354 0.00315857 0.00306532 0.00295268 0.00281727 0.00265528 0.00246262 0.00223528 0.00197007 0.00166649 0.0013349 0.00100549 0.000110086 
0.00372534 0.00381684 0.00390661 0.00398746 0.00406626 0.00414081 0.00421229 0.00427697 0.00434014 0.00439717 0.00445027 0.00450084 0.00454703 0.00458961 0.00462876 0.00466458 0.00469717 0.00472667 0.00475312 0.00477647 0.00479724 0.00481486 0.00482971 0.00484142 0.00485011 0.00485554 0.0048575 0.00485564 0.00484957 0.00483876 0.00482263 0.00480036 0.00477098 0.00473333 0.00468595 0.00462713 0.00455478 0.00446643 0.0043591 0.00422932 0.004073 0.00388547 0.00366149 0.00339547 0.0030819 0.00271642 0.00229834 0.00184191 0.00138999 0.000147617 
0.00553057 0.00563116 0.00573361 0.00583022 0.00591588 0.00599859 0.00607582 0.00614771 0.00621456 0.00627717 0.00633381 0.00638726 0.00643509 0.00647984 0.00652005 0.00655709 0.0065903 0.00661992 0.00664605 0.006669 0.00668862 0.00670504 0.00671789 0.0067273 0.0067331 0.00673482 0.00673224 0.0067249 0.00671219 0.00669337 0.00666754 0.0066336 0.00659019 0.00653563 0.00646794 0.00638472 0.00628308 0.00615958 0.00601013 0.00582993 0.00561336 0.00535402 0.00504474 0.00467787 0.0042459 0.00374287 0.00316787 0.00254045 0.0019212 0.000198418 
0.00806221 0.00818562 0.00829325 0.00839383 0.00848985 0.00857917 0.00866327 0.00873853 0.00881076 0.00887513 0.00893498 0.00898979 0.00903984 0.00908533 0.00912653 0.00916359 0.00919665 0.00922585 0.00925128 0.00927296 0.00929085 0.00930491 0.00931501 0.0093209 0.0093223 0.00931879 0.00930985 0.00929478 0.00927276 0.00924273 0.0092034 0.00915323 0.0090903 0.00901232 0.00891648 0.00879945 0.00865725 0.00848513 0.00827745 0.00802763 0.00772801 0.00736981 0.00694327 0.00643797 0.00584371 0.0051524 0.00436288 0.00350193 0.00265474 0.000267477 
0.0115915 0.0117199 0.0118389 0.0119491 0.0120515 0.0121458 0.0122329 0.0123131 0.0123865 0.0124532 0.0125155 0.0125709 0.0126223 0.0126679 0.0127091 0.0127457 0.012778 0.012806 0.0128297 0.0128492 0.0128644 0.012875 0.012881 0.0128818 0.012877 0.012866 0.0128481 0.0128222 0.0127871 0.0127414 0.0126833 0.0126106 0.0125205 0.01241 0.012275 0.0121111 0.0119126 0.0116731 0.011385 0.0110391 0.010625 0.0101308 0.00954321 0.00884817 0.00803192 0.0070836 0.00600177 0.00482307 0.00366666 0.000361787 
0.0164664 0.0166079 0.0167276 0.016844 0.0169505 0.0170487 0.0171387 0.017221 0.0172964 0.0173657 0.0174272 0.0174846 0.0175347 0.0175806 0.0176207 0.0176564 0.0176871 0.0177129 0.0177338 0.01775 0.0177612 0.0177668 0.0177667 0.0177602 0.0177467 0.0177252 0.0176946 0.0176536 0.0176003 0.0175328 0.0174484 0.0173441 0.0172161 0.0170601 0.0168706 0.0166414 0.0163649 0.0160321 0.0156325 0.0151539 0.014582 0.0139008 0.0130923 0.0121376 0.0110185 0.00972051 0.00824207 0.00663323 0.00505962 0.000491133 
0.0231635 0.0232986 0.0234324 0.0235551 0.0236619 0.0237622 0.0238558 0.0239381 0.0240154 0.0240839 0.0241453 0.0242022 0.0242523 0.024296 0.0243352 0.0243681 0.024396 0.0244185 0.0244357 0.0244469 0.024452 0.0244504 0.0244418 0.024425 0.0243991 0.0243628 0.0243145 0.0242521 0.0241732 0.0240749 0.0239536 0.023805 0.0236239 0.0234042 0.0231386 0.0228184 0.0224331 0.0219706 0.0214166 0.0207543 0.0199646 0.0190259 0.0179144 0.016605 0.0150738 0.0133022 0.0112887 0.0091014 0.00696918 0.000669006 
0.0323023 0.0324415 0.0325782 0.0327034 0.0328139 0.0329149 0.0330069 0.0330909 0.0331672 0.0332348 0.0332968 0.0333509 0.0333997 0.0334414 0.0334776 0.0335071 0.033531 0.0335484 0.0335594 0.0335635 0.0335601 0.0335483 0.0335274 0.033496 0.0334526 0.0333953 0.0333217 0.033229 0.0331138 0.0329719 0.0327983 0.0325872 0.0323314 0.0320223 0.0316499 0.0312021 0.0306646 0.0300209 0.0292515 0.028334 0.0272428 0.0259491 0.0244218 0.0226284 0.0205381 0.0181279 0.0153972 0.012439 0.00956651 0.000913322 
0.0446989 0.0448515 0.0449844 0.0451098 0.045219 0.0453205 0.0454144 0.0454975 0.045572 0.045638 0.0456978 0.0457496 0.0457946 0.0458331 0.0458642 0.0458894 0.0459065 0.0459166 0.0459193 0.0459129 0.0458971 0.0458708 0.0458325 0.04578 0.0457114 0.0456239 0.045514 0.045378 0.0452109 0.045007 0.0447593 0.0444595 0.0440975 0.0436617 0.0431378 0.0425095 0.0417571 0.0408581 0.0397864 0.0385118 0.0370006 0.0352154 0.033116 0.0306616 0.0278142 0.0245471 0.0208632 0.016889 0.0130492 0.001246 
0.0614105 0.0615628 0.0616955 0.0618214 0.0619306 0.0620305 0.0621209 0.0622017 0.0622729 0.0623362 0.0623928 0.0624409 0.062481 0.0625137 0.0625386 0.0625558 0.0625647 0.062564 0.0625539 0.0625326 0.0624991 0.0624514 0.0623875 0.0623044 0.0621993 0.0620682 0.0619062 0.0617079 0.0614663 0.0611732 0.0608188 0.0603914 0.0598768 0.0592587 0.0585174 0.0576301 0.0565703 0.0553072 0.0538056 0.0520257 0.0499238 0.0474519 0.0445602 0.0411995 0.0373266 0.0329142 0.0279746 0.0226809 0.0176014 0.00168923 
0.0837363 0.0838901 0.0840175 0.084135 0.0842446 0.0843408 0.0844281 0.0845051 0.0845727 0.0846328 0.0846822 0.0847253 0.0847573 0.0847824 0.0847978 0.0848044 0.0847997 0.0847839 0.0847547 0.0847112 0.0846515 0.0845724 0.084471 0.0843436 0.0841854 0.0839908 0.0837529 0.0834639 0.0831135 0.0826901 0.0821796 0.0815653 0.0808273 0.0799423 0.0788832 0.077618 0.0761102 0.0743181 0.0721945 0.0696876 0.066741 0.0632958 0.0592931 0.0546787 0.0494103 0.0434695 0.0368914 0.0299153 0.0232901 0.00225422 
0.113244 0.113383 0.113513 0.11363 0.113733 0.113825 0.113905 0.113978 0.114041 0.114092 0.114135 0.114167 0.11419 0.114204 0.114205 0.114194 0.11417 0.11413 0.114074 0.113998 0.113899 0.113774 0.113618 0.113425 0.113189 0.112901 0.11255 0.112126 0.111614 0.110996 0.110253 0.10936 0.108288 0.107004 0.10547 0.103641 0.101466 0.0988877 0.0958438 0.0922664 0.0880854 0.0832317 0.0776418 0.0712661 0.0640789 0.0560938 0.0473963 0.0383257 0.0298478 0.00291652 
0.151754 0.151899 0.152016 0.152128 0.152228 0.15231 0.152384 0.152448 0.152501 0.152542 0.152574 0.152592 0.152599 0.152594 0.152574 0.152538 0.152485 0.152411 0.152314 0.15219 0.152035 0.151841 0.151604 0.151313 0.150959 0.15053 0.15001 0.149382 0.148625 0.147712 0.146614 0.145296 0.143715 0.141824 0.139565 0.136876 0.133685 0.129912 0.125474 0.120283 0.114254 0.107314 0.0994048 0.0905048 0.080639 0.0699 0.0584815 0.0468801 0.0363088 0.003573 
0.201376 0.201491 0.201614 0.20171 0.201803 0.201877 0.201937 0.20199 0.202031 0.202057 0.20207 0.202067 0.202055 0.20202 0.201969 0.201897 0.201801 0.201676 0.201519 0.201324 0.201083 0.200787 0.200426 0.199987 0.199455 0.19881 0.198031 0.197091 0.195956 0.19459 0.192948 0.190975 0.188609 0.185779 0.182402 0.178385 0.173625 0.168011 0.161429 0.153768 0.144929 0.134843 0.123485 0.110902 0.0972367 0.0827497 0.0678507 0.0532938 0.0405548 0.00398497 
0.264493 0.264597 0.264709 0.264801 0.264874 0.264932 0.264984 0.265014 0.265034 0.265039 0.265026 0.264994 0.264946 0.264874 0.264777 0.264653 0.264493 0.264291 0.264044 0.263741 0.26337 0.262918 0.26237 0.261704 0.260899 0.259925 0.258749 0.25733 0.255618 0.253557 0.251078 0.248101 0.244532 0.240263 0.235171 0.229119 0.221957 0.213528 0.203675 0.192256 0.17916 0.164341 0.147846 0.129861 0.110755 0.091105 0.0717219 0.0537856 0.0390389 0.00373212 
0.344227 0.34431 0.344406 0.344483 0.344532 0.34457 0.344596 0.344607 0.344599 0.344568 0.344519 0.344446 0.344348 0.344219 0.344055 0.343847 0.343595 0.343279 0.342895 0.342425 0.341859 0.341168 0.340333 0.339324 0.338104 0.336632 0.334856 0.332716 0.330138 0.327038 0.323312 0.318843 0.313489 0.307094 0.299475 0.290431 0.279745 0.267193 0.252555 0.235643 0.216334 0.194615 0.170651 0.144855 0.117962 0.0910821 0.0657079 0.0437279 0.027196 0.00222148 
0.445201 0.445304 0.445352 0.445386 0.445437 0.445435 0.445427 0.445401 0.445346 0.445277 0.445173 0.445038 0.444867 0.444648 0.44438 0.44405 0.44365 0.443154 0.44256 0.441841 0.440972 0.439919 0.438654 0.43713 0.435295 0.433087 0.430434 0.427251 0.423429 0.418849 0.413368 0.406817 0.398999 0.389691 0.378637 0.365553 0.350131 0.332051 0.310998 0.286702 0.258987 0.227852 0.193573 0.156837 0.118877 0.0815848 0.0475263 0.0197797 0.000960297 -0.00121644 
0.575149 0.575183 0.57524 0.575248 0.575242 0.575215 0.575156 0.575086 0.574959 0.574817 0.574627 0.574393 0.574108 0.573751 0.573319 0.572792 0.572167 0.571391 0.570469 0.56936 0.568032 0.566433 0.564523 0.562241 0.559512 0.556253 0.552368 0.547745 0.54224 0.535702 0.527943 0.518749 0.507869 0.495015 0.479855 0.462013 0.441068 0.416567 0.388036 0.355029 0.317195 0.274389 0.226849 0.175425 0.121855 0.0690234 0.0210809 -0.0168828 -0.0409077 -0.00717329 
0.746635 0.746619 0.746603 0.746553 0.74653 0.746419 0.746299 0.746139 0.745917 0.745653 0.745322 0.744925 0.744444 0.743863 0.743155 0.742313 0.741314 0.740097 0.738657 0.736938 0.734901 0.732479 0.729608 0.726213 0.722205 0.71748 0.711922 0.705397 0.697744 0.688793 0.678336 0.666137 0.651918 0.635358 0.616075 0.59361 0.567423 0.536872 0.50122 0.459657 0.411378 0.355731 0.292488 0.222246 0.146973 0.0705965 -0.000554245 -0.0580814 -0.0949514 -0.0160485 
0.978261 0.978262 0.978198 0.978094 0.977935 0.977737 0.9775 0.97716 0.976807 0.976324 0.975771 0.975099 0.974298 0.973322 0.972169 0.970804 0.969191 0.967256 0.964991 0.962323 0.95919 0.955514 0.951222 0.946222 0.940406 0.933674 0.925899 0.916949 0.906675 0.894917 0.881494 0.866195 0.848772 0.828925 0.806267 0.780296 0.750351 0.715554 0.674767 0.626569 0.569294 0.501204 0.420861 0.327788 0.223454 0.112501 0.00389953 -0.0889304 -0.15293 -0.0280684 
1.29601 1.29582 1.29566 1.29542 1.29512 1.29472 1.29427 1.29373 1.29304 1.29223 1.29129 1.29015 1.28879 1.2872 1.28531 1.28309 1.28051 1.27746 1.27393 1.2698 1.26504 1.25955 1.25323 1.246 1.23777 1.22842 1.21787 1.20601 1.19273 1.17793 1.16148 1.14324 1.12304 1.10063 1.07565 1.0476 1.01568 0.978774 0.935261 0.882923 0.81889 0.739742 0.641938 0.52274 0.381812 0.223467 0.0591899 -0.0908716 -0.203538 -0.0434438 
1.73374 1.73345 1.73306 1.73263 1.732 1.73138 1.73057 1.72959 1.72845 1.72708 1.72544 1.72357 1.72135 1.71874 1.7157 1.7122 1.70815 1.70343 1.69806 1.6919 1.68492 1.67699 1.66808 1.65809 1.64696 1.63462 1.62103 1.60613 1.58988 1.57222 1.55309 1.53241 1.51002 1.48571 1.45909 1.42959 1.3963 1.35785 1.31218 1.25633 1.18617 1.09632 0.980435 0.832252 0.647816 0.429122 0.188892 -0.0450202 -0.23456 -0.0625875 
2.33762 2.33695 2.33638 2.33549 2.33456 2.33339 2.33195 2.33031 2.32836 2.3261 2.32347 2.32038 2.31686 2.31276 2.30805 2.30268 2.29661 2.28968 2.28191 2.27321 2.26353 2.25281 2.24104 2.22817 2.21417 2.19907 2.18284 2.16548 2.14697 2.12728 2.10632 2.08397 2.05999 2.03402 2.00556 1.97382 1.93768 1.8955 1.84489 1.78233 1.70268 1.59881 1.4614 1.27974 1.04439 0.752256 0.41463 0.066664 -0.233995 -0.086314 
3.17062 3.16967 3.16843 3.16696 3.16531 3.16326 3.1609 3.15818 3.15509 3.15144 3.14724 3.14251 3.13714 3.13099 3.12409 3.11633 3.10776 3.09823 3.08778 3.07634 3.06396 3.05063 3.03635 3.02117 3.00508 2.98813 2.97032 2.95163 2.932 2.9113 2.88932 2.86575 2.84015 2.8119 2.78017 2.74385 2.70146 2.65096 2.58954 2.5132 2.41607 2.28962 2.12187 1.89749 1.60012 1.21877 0.759553 0.262943 -0.189689 -0.115999 
4.31988 4.31809 4.31587 4.31348 4.31066 4.3074 4.3037 4.29941 4.29456 4.289 4.28275 4.27578 4.26808 4.25947 4.24999 4.2397 4.22849 4.21644 4.20357 4.1899 4.1755 4.16041 4.14467 4.12834 4.11141 4.09387 4.07566 4.05664 4.03659 4.01521 3.99207 3.96661 3.93807 3.90549 3.86765 3.82296 3.76939 3.7043 3.62418 3.52424 3.39773 3.23483 3.02125 2.7373 2.3592 1.86579 1.25406 0.56664 -0.0878743 -0.153733 
5.90461 5.90139 5.89832 5.89449 5.89011 5.88503 5.87932 5.87296 5.86597 5.85797 5.84937 5.83988 5.82962 5.81857 5.80674 5.79418 5.78097 5.76716 5.75284 5.7381 5.72292 5.70739 5.69152 5.67528 5.65856 5.64123 5.62307 5.60374 5.58285 5.55983 5.53401 5.50452 5.47026 5.42987 5.38163 5.32336 5.25226 5.16477 5.05624 4.92052 4.74932 4.53099 4.24878 3.87883 3.38995 2.74952 1.94201 1.00872 0.0888485 -0.202516 
8.09087 8.08648 8.08088 8.07522 8.06868 8.06132 8.0533 8.04435 8.03496 8.02459 8.01364 8.00191 7.98958 7.97676 7.96341 7.94966 7.9357 7.92146 7.90707 7.89254 7.87787 7.863 7.84783 7.83218 7.81579 7.79838 7.77951 7.75865 7.73518 7.7083 7.67703 7.64015 7.59618 7.54323 7.47894 7.40032 7.30355 7.18371 7.03446 6.84753 6.61207 6.31346 5.93146 5.4375 4.7929 3.95297 2.88726 1.63282 0.363783 -0.266547 
11.1062 11.0999 11.0924 11.0843 11.0755 11.0656 11.0554 11.0441 11.0325 11.0203 11.0078 10.9948 10.9816 10.9682 10.9547 10.9413 10.9278 10.9145 10.9011 10.8876 10.874 10.8599 10.8452 10.8295 10.8125 10.7935 10.7721 10.7474 10.7187 10.6847 10.6443 10.5957 10.5368 10.4652 10.3776 10.2699 10.1367 9.97137 9.76509 9.50654 9.181 8.76923 8.24557 7.57512 6.71071 5.59503 4.18122 2.50053 0.768703 -0.351648 
15.269 15.26 15.2498 15.2395 15.2286 15.2169 15.2047 15.1923 15.1796 15.1667 15.1539 15.141 15.1284 15.1158 15.1035 15.0913 15.0793 15.0673 15.0551 15.0425 15.0293 15.0152 14.9997 14.9825 14.9628 14.9401 14.9135 14.882 14.8446 14.7996 14.7453 14.6794 14.5991 14.501 14.3804 14.2318 14.0478 13.8192 13.5337 13.1758 12.7252 12.1559 11.4341 10.5155 9.3421 7.84262 5.95276 3.69813 1.34687 -0.46588 
21.0162 21.005 20.9938 20.9818 20.9697 20.957 20.9443 20.9321 20.9197 20.9077 20.8957 20.8843 20.8733 20.8623 20.8516 20.8409 20.8301 20.8189 20.807 20.7943 20.7802 20.7644 20.7463 20.7252 20.7005 20.6713 20.6364 20.5945 20.544 20.483 20.4088 20.3185 20.2081 20.0727 19.9063 19.7009 19.4464 19.13 18.735 18.2396 17.6162 16.8287 15.8317 14.5672 12.9619 10.9277 8.3816 5.34554 2.15671 -0.62042 
28.9575 28.9459 28.9331 28.9207 28.9084 28.8969 28.8852 28.874 28.863 28.8532 28.8431 28.8333 28.8239 28.8144 28.8048 28.7948 28.7842 28.7726 28.7598 28.7452 28.7284 28.7089 28.6859 28.6586 28.626 28.5869 28.5398 28.4829 28.414 28.3302 28.2282 28.1037 27.9513 27.7644 27.5342 27.2501 26.8982 26.4604 25.9139 25.2287 24.3664 23.2775 21.8997 20.1551 17.9491 15.1712 11.717 7.6084 3.27636 -0.830785 
