# Supplementary material for: Ultrafast genome-wide inference of pairwise coalescence times
Source: Genome Res. 2023 Jul;33(7):1023–31. doi: 10.1101/gr.277665.123 (PMC10538485; doi:10.1101/gr.277665.123)
Supplement: Supplement 1 [file Supplemental_Code.zip › gamma_smc-main/src/gamma_smc.h]

#pragma once

#include "common.h"
#include "flow_field.h"
#include "data_processor.h"

// https://gist.github.com/andersx/8057b2a6fd3d715d35eb

// Approximation for EXP(x) -- very fast, but not super accurate
static inline __m256 _mm256_expfaster_ps(const __m256 &q) {

     // REGEV: Added this to make it 10**x instead of exp(x)
    const __m256 ln10 =  _mm256_set1_ps (2.30258509299f);

    const __m256 C1 = _mm256_set1_ps(1064872507.1541044f);
    const __m256 C2 = _mm256_set1_ps(12102203.161561485f);

    return _mm256_castsi256_ps(_mm256_cvttps_epi32(_mm256_fmadd_ps(C2, _mm256_mul_ps(q, ln10), C1)));
}

// --------------------------------------------------------------------------------------------------

class CachedPairwiseGammaSMC {
  public:
    const vector<unique_ptr<SegregatingSite>>& _sites;
    const vector<pair<int, int>>& _haplotype_pairs;
    float _scaled_recombination_rate;
    float _scaled_mutation_rate;
    unique_ptr<FlowFieldCache> _flow_field_cache;
    DataProcessor& _data_processor;
    int _posterior_every;    
    int _flow_field_cache_n_steps;

    long _n_pairs;
    long _n_pairs_rounded_up;
    long _n_pairs_in_chunk;

    bool _output_at_hets;
    bool _only_forward;
    bool _only_backward;
    
    const vector<position_t>& _output_positions;
    const vector<Segment_t>& _segments;
    
    int _n_segments;
    position_t _seq_length;

    ofstream* _output_file_raw_header;
    ostream* _output_file_raw;

    // TODO: allocate less memory
    float* _scaled_forwards_mean = NULL;
    float* _scaled_forwards_cv = NULL;
    float* _scaled_backwards_mean = NULL;
    float* _scaled_backwards_cv = NULL;
    float* _posteriors_alpha = NULL;
    float* _posteriors_beta = NULL;

    ZSTD_CCtx* _zstd_cctx;
    size_t _zstd_compressed_buffer_size;
    void* _zstd_compressed_buffer;
    int _zstd_compression_level;
    ZSTD_outBuffer _zstd_output;

    int8_t* _pairwise_segment_types = NULL;

    float* _last_processed_mean_log10 = NULL;
    float* _last_processed_cv_log10 = NULL;

    int32_t* _pairwise_n_called = NULL;

    double _timer_emissions = 0.0;
    double _timer_forward = 0.0;
    double _timer_backward = 0.0;
    double _timer_output = 0.0;

    CachedPairwiseGammaSMC(
        const vector<unique_ptr<SegregatingSite>>& sites,
        const vector<pair<int, int>>& haplotype_pairs,
        float scaled_recombination_rate,
        float scaled_mutation_rate,
        unique_ptr<FlowFieldCache> flow_field_cache,  // TODO: Do we really need unique_ptr rather than const&
        DataProcessor& data_processor,
        int posterior_every,
        bool output_at_hets,
        bool only_forward,
        bool only_backward,
        ofstream* output_file_raw_header,
        ostream* output_file_raw,
        int zstd_compression_level
    ) : 
        _sites(sites), 
        _haplotype_pairs(haplotype_pairs),
        _scaled_recombination_rate(scaled_recombination_rate),
        _scaled_mutation_rate(scaled_mutation_rate), 
        _flow_field_cache(move(flow_field_cache)),
        _data_processor(data_processor),
        _posterior_every(posterior_every),
        _flow_field_cache_n_steps(_flow_field_cache->_n_steps),
        _n_pairs(_haplotype_pairs.size()),
        _n_pairs_rounded_up(parallel_vector_size * (long) ceil(_n_pairs / float(parallel_vector_size))),
        _n_pairs_in_chunk(parallel_vector_size),
        _output_at_hets(output_at_hets),
        _only_forward(only_forward),
        _only_backward(only_backward),
        _output_positions(data_processor._output_positions),
        _segments(data_processor._segments),
        _n_segments(data_processor._n_segments),
        _seq_length(data_processor._seq_length),
        _output_file_raw_header(output_file_raw_header),
        _output_file_raw(output_file_raw),
        _zstd_cctx(ZSTD_createCCtx()),        
        _zstd_compressed_buffer_size(ZSTD_CStreamOutSize()),         
        _zstd_compression_level(zstd_compression_level)
    {        
        // Allocate memory
        
        // Initialize with the stationary distribution, which is Exp(1) = Gamma(alpha=1, beta=1) 
        // = Gamma(mean=1, CV=1) - so 0 in log space is fine

        size_t n_elements = (
            _seq_length *           // # of positions to output
            _n_pairs_in_chunk     // # of pairs, rounded up to AVX vector size
            );

        _posteriors_alpha = aligned_alloc_float(n_elements, true);
        _posteriors_beta = aligned_alloc_float(n_elements, true);

        // Allocate _n_segments rows of _n_pairs_in_chunk each
        _pairwise_n_called = aligned_alloc_int32(_n_segments * _n_pairs_in_chunk, true);
        _pairwise_segment_types = aligned_alloc_int8(_n_segments * _n_pairs_in_chunk, true);

        // If we want backward only, then we need to set it to +1, because the backward
        // pass subtracts -1.
        if (_only_backward) {
            for (size_t i = 0; i < n_elements; i++) {
                _posteriors_alpha[i] = 1;
                _posteriors_beta[i] = 1;
            }
        }

        // Working vector
        _last_processed_mean_log10 = aligned_alloc_float(_n_pairs_in_chunk, false);
        _last_processed_cv_log10 = aligned_alloc_float(_n_pairs_in_chunk, false);

        // Set up zstd compression
        _zstd_compressed_buffer = malloc(_zstd_compressed_buffer_size);
        ZSTD_CCtx_setParameter(_zstd_cctx, ZSTD_c_compressionLevel, _zstd_compression_level);
        ZSTD_CCtx_setParameter(_zstd_cctx, ZSTD_c_checksumFlag, 1);
    }

    virtual ~CachedPairwiseGammaSMC() {
        free(_scaled_forwards_mean);
        free(_scaled_forwards_cv);
        free(_scaled_backwards_mean);
        free(_scaled_backwards_cv);
        free(_posteriors_alpha);
        free(_posteriors_beta);
        free(_pairwise_segment_types);
        free(_last_processed_mean_log10);
        free(_last_processed_cv_log10);
        free(_pairwise_n_called);

        free(_zstd_compressed_buffer);
        free(_zstd_cctx);
    }

    void prepare_global_n_called() {
        // Fill all entries with the same vector
        for (int n_pair = 0; n_pair < _n_pairs_in_chunk; n_pair++) {
            _data_processor.intersect_global_mask(
                _pairwise_n_called + n_pair,      // Pointer to place in big array
                _n_pairs_in_chunk             // Stride into array
            );
        }
    }

    void prepare_pairwise_n_called(long starting_n_pair, long num_pairs) {
        // Figure out the number of called positions within each segment, for each pair
        int i, j;
        for (int n_pair = starting_n_pair; n_pair < min(_n_pairs, starting_n_pair + num_pairs); n_pair++) {
            tie(i, j) = _haplotype_pairs[n_pair];
            _data_processor.intersect_masks_at_ids(
                i >> 1,         // First sample ID
                j >> 1,         // Second sample ID
                _pairwise_n_called + (n_pair - starting_n_pair),      // Pointer to place in big array
                _n_pairs_in_chunk             // Stride into array
            );
        }
    }

    void prepare_pairwise_emissions(long starting_n_pair, long num_pairs) {
        // Now, for each segment, figure out the emission type. If this segments
        // ends in a segregating site, look at the alleles, and also look if it falls
        // within the mask(s). 
        // Otherwise, the emission is considered to be HOM, as every segment is 
        // actually a stretch of missing and a stretch of hom.
        int8_t* cur_ptr;  
        int i, j;      
        for (long n_segment = 0; n_segment < _n_segments; n_segment++) {
            cur_ptr = _pairwise_segment_types + _n_pairs_in_chunk * n_segment;

            int seg_site_index = _segments[n_segment].seg_site_index;

            if (seg_site_index == -1) {
                // We're in the middle of a hom stretch
                // TODO: Maybe - this should not be HOM_STRETCH_HOM_SITE as this introduces a hom site at the end
                // no matter what. Perhaps we need to extend _is_seg_site_missing to all segment ends.
                memset((void*) cur_ptr, HOM_STRETCH_HOM_SITE, _n_pairs_in_chunk);                  
            } else {        
                auto& alleles = _sites[seg_site_index]->alleles;

                for (int n_pair = starting_n_pair; n_pair < min(_n_pairs, starting_n_pair + num_pairs); n_pair++) {
                    tie(i, j) = _haplotype_pairs[n_pair];
                
                    bool is_missing_i = _data_processor._is_seg_site_missing[i >> 1][seg_site_index];                
                    bool is_missing_j = _data_processor._is_seg_site_missing[j >> 1][seg_site_index];

                    if (is_missing_i || is_missing_j) {
                        (*cur_ptr) = HOM_STRETCH;
                    } else {                            
                        (*cur_ptr) = ((alleles[i] ^ alleles[j]) ? HOM_STRETCH_HET_SITE : HOM_STRETCH_HOM_SITE);
                    }
                    cur_ptr++;
                
                }

                if (_n_pairs < (starting_n_pair + num_pairs)) {
                    memset((void*) cur_ptr, MISSING_STRETCH_MISSING_SITE, starting_n_pair + num_pairs - _n_pairs); // Doesn't matter, just a default
                }
            }
        }
    }

    void mean_cv_to_alpha_beta_log10_vec_forward(
        float* mean_log10, 
        float* cv_log10,
        float* alpha_log10_output,
        float* beta_log10_output
        ) {

        float alpha_log10, beta_log10;

        // for (int n_pair = 0; n_pair < _n_pairs_rounded_up; n_pair++) {
        //     alpha_log10 = -2 * cv_log10[n_pair];
        //     beta_log10  = alpha_log10 - mean_log10[n_pair];

        //     alpha_log10_output[n_pair] = powFastLookup(alpha_log10, _pTable);
        //     beta_log10_output[n_pair]  = powFastLookup(beta_log10, _pTable);
        // }

        const __m256 minus_two = _mm256_set1_ps(-2);
        __m256 alpha_log10_vec, beta_log10_vec;
        for (int n_pair_within_chunk = 0; n_pair_within_chunk < _n_pairs_in_chunk; n_pair_within_chunk += parallel_vector_size) {
            alpha_log10_vec = _mm256_mul_ps(minus_two, _mm256_load_ps(cv_log10 + n_pair_within_chunk));
            beta_log10_vec = _mm256_sub_ps(alpha_log10_vec,  _mm256_load_ps(mean_log10 + n_pair_within_chunk));            

            _mm256_store_ps(
                alpha_log10_output + n_pair_within_chunk,
                _mm256_expfaster_ps(alpha_log10_vec)
            );

            _mm256_store_ps(
                beta_log10_output + n_pair_within_chunk,
                _mm256_expfaster_ps(beta_log10_vec)
            );
        }
    }

    void mean_cv_to_alpha_beta_log10_vec_backward(
        float* mean_log10, 
        float* cv_log10,
        float* alpha_log10_output,
        float* beta_log10_output
        ) {

        float alpha_log10, beta_log10;

        // for (int n_pair = 0; n_pair < _n_pairs_rounded_up; n_pair++) {
        //     alpha_log10 = -2 * cv_log10[n_pair];
        //     beta_log10  = alpha_log10 - mean_log10[n_pair];

        //     alpha_log10_output[n_pair] += powFastLookup(alpha_log10, _pTable) - 1;
        //     beta_log10_output[n_pair]  += powFastLookup(beta_log10, _pTable) - 1;
        // }
        const __m256 minus_two = _mm256_set1_ps(-2);
        const __m256 minus_one = _mm256_set1_ps(-1);

        __m256 alpha_log10_vec, beta_log10_vec;
        for (int n_pair_within_chunk = 0; n_pair_within_chunk < _n_pairs_in_chunk; n_pair_within_chunk += parallel_vector_size) {
            alpha_log10_vec = _mm256_mul_ps(minus_two, _mm256_load_ps(cv_log10 + n_pair_within_chunk));
            beta_log10_vec = _mm256_sub_ps(alpha_log10_vec,  _mm256_load_ps(mean_log10 + n_pair_within_chunk));            

            _mm256_store_ps(
                alpha_log10_output + n_pair_within_chunk,
                _mm256_add_ps(
                    _mm256_add_ps(
                        _mm256_load_ps(alpha_log10_output + n_pair_within_chunk),
                        _mm256_expfaster_ps(alpha_log10_vec)
                    ),
                    minus_one)
            );

            _mm256_store_ps(
                beta_log10_output + n_pair_within_chunk,
                _mm256_add_ps(
                    _mm256_add_ps(
                        _mm256_load_ps(beta_log10_output + n_pair_within_chunk),
                        _mm256_expfaster_ps(beta_log10_vec)
                    ),
                    minus_one)
            );
        }
    }    

    void forward_vectorized(long starting_n_pair, long num_pairs) {
        memset((void *) _last_processed_mean_log10, 0, _n_pairs_in_chunk * sizeof(float));
        memset((void *) _last_processed_cv_log10, 0, _n_pairs_in_chunk * sizeof(float));

        Segment_t next_segment;

        // TODO: remove underscore, those are not member variables
        segment_type* _pairwise_segment_types_ptr = (segment_type*) _pairwise_segment_types;
        float* _scaled_forwards_mean_ptr = _scaled_forwards_mean;
        float* _scaled_forwards_cv_ptr = _scaled_forwards_cv;

        float* posteriors_alpha_ptr = _posteriors_alpha;
        float* posteriors_beta_ptr = _posteriors_beta;        
        
        float* _last_processed_mean_log10_ptr;
        float* _last_processed_cv_log10_ptr;

        int32_t* n_called_ptr = _pairwise_n_called;

        for (int next_processed_segment_index = 0; next_processed_segment_index < _n_segments; next_processed_segment_index++) {
            next_segment = _segments[next_processed_segment_index];

            _last_processed_mean_log10_ptr = _last_processed_mean_log10;
            _last_processed_cv_log10_ptr = _last_processed_cv_log10;
            
            // TODO: Consider just fixing n_pair_within_chunk = parallel_vector_size and get rid of this loop?
            for (int n_pair_within_chunk = 0; n_pair_within_chunk < _n_pairs_in_chunk; n_pair_within_chunk += parallel_vector_size) {
                _flow_field_cache->at_flat_vectorized(
                    _last_processed_mean_log10_ptr, 
                    _last_processed_cv_log10_ptr, 
                    (int32_t) next_segment.length,
                    n_called_ptr,                    
                    _pairwise_segment_types_ptr,  
                    true           // forward
                );                   

                _last_processed_mean_log10_ptr += parallel_vector_size;
                _last_processed_cv_log10_ptr += parallel_vector_size;
                _pairwise_segment_types_ptr += parallel_vector_size;
                n_called_ptr += parallel_vector_size;
            }

            // If we need to output, do so
            if (next_segment.output_at_end) {                        
                // memcpy(
                //     _scaled_forwards_mean_ptr,                         
                //     _last_processed_mean_log10,
                //     _n_pairs_rounded_up * sizeof(float)
                // );                    
                
                // memcpy(     
                //     _scaled_forwards_cv_ptr,                         
                //     _last_processed_cv_log10,
                //     _n_pairs_rounded_up * sizeof(float)
                // );                    

                // _scaled_forwards_mean_ptr += _n_pairs_rounded_up;
                // _scaled_forwards_cv_ptr += _n_pairs_rounded_up;

                mean_cv_to_alpha_beta_log10_vec_forward(
                    _last_processed_mean_log10,
                    _last_processed_cv_log10,
                    posteriors_alpha_ptr,
                    posteriors_beta_ptr
                );

                posteriors_alpha_ptr += _n_pairs_in_chunk;
                posteriors_beta_ptr += _n_pairs_in_chunk;
            }

            
        }        
    }


    void backward_vectorized(long starting_n_pair, long num_pairs) {  
        memset((void *) _last_processed_mean_log10, 0, _n_pairs_in_chunk * sizeof(float));
        memset((void *) _last_processed_cv_log10, 0, _n_pairs_in_chunk * sizeof(float));

        segment_type* _pairwise_segment_types_ptr; 
            
        // float* _scaled_backwards_mean_ptr = 
        //     _scaled_backwards_mean + _n_pairs_rounded_up * (_seq_length-1);
        // float* _scaled_backwards_cv_ptr =
        //      _scaled_backwards_cv + _n_pairs_rounded_up * (_seq_length-1);
        float* _last_processed_mean_log10_ptr;
        float* _last_processed_cv_log10_ptr;

        float* posteriors_alpha_ptr = 
            _posteriors_alpha + _n_pairs_in_chunk * (_seq_length-1);
        float* posteriors_beta_ptr = 
            _posteriors_beta + _n_pairs_in_chunk * (_seq_length-1);

        int32_t* n_called_ptr;

        Segment_t next_segment;

        for (int next_processed_segment_index = _n_segments-1; next_processed_segment_index >= 0; next_processed_segment_index--) {
            next_segment = _segments[next_processed_segment_index];            

            _last_processed_mean_log10_ptr = _last_processed_mean_log10;
            _last_processed_cv_log10_ptr = _last_processed_cv_log10;

            _pairwise_segment_types_ptr = (segment_type*) 
                (_pairwise_segment_types + _n_pairs_in_chunk * next_processed_segment_index);
            n_called_ptr = (int32_t*) (_pairwise_n_called + _n_pairs_in_chunk * next_processed_segment_index);

            for (int n_pair_within_chunk = 0; n_pair_within_chunk < _n_pairs_in_chunk; n_pair_within_chunk += parallel_vector_size) {            
                // Jump to start of segment
                _flow_field_cache->at_flat_vectorized(
                    _last_processed_mean_log10_ptr, 
                    _last_processed_cv_log10_ptr, 
                    (int32_t) next_segment.length,
                    n_called_ptr,
                    _pairwise_segment_types_ptr,  
                    false           // backward
                );

                _last_processed_mean_log10_ptr += parallel_vector_size;
                _last_processed_cv_log10_ptr += parallel_vector_size;
                _pairwise_segment_types_ptr += parallel_vector_size;
                n_called_ptr += parallel_vector_size;
            }

            if (next_segment.output_at_start) {    
                // memcpy(
                //     _scaled_backwards_mean_ptr,                         
                //     _last_processed_mean_log10,
                //     _n_pairs_rounded_up * sizeof(float)
                // );                    
                
                // memcpy(     
                //     _scaled_backwards_cv_ptr,                         
                //     _last_processed_cv_log10,
                //     _n_pairs_rounded_up * sizeof(float)
                // );                    

                // _scaled_backwards_mean_ptr -= _n_pairs_rounded_up;
                // _scaled_backwards_cv_ptr -= _n_pairs_rounded_up;

                mean_cv_to_alpha_beta_log10_vec_backward(
                    _last_processed_mean_log10, 
                    _last_processed_cv_log10,
                    posteriors_alpha_ptr,
                    posteriors_beta_ptr
                );

                posteriors_alpha_ptr -= _n_pairs_in_chunk;
                posteriors_beta_ptr -= _n_pairs_in_chunk;
            }
        }
    }


    void output_raw_header() {           
        (*_output_file_raw_header) << "{\n";

        // Write the scaled mutation and recombination rates
        (*_output_file_raw_header) << boost::format("\t\"scaled_mutation_rate\": %.10f,\n") % _scaled_mutation_rate;        
        (*_output_file_raw_header) << boost::format("\t\"scaled_recombination_rate\": %.10f,\n") % _scaled_recombination_rate;        

        // Write the sequence length
        (*_output_file_raw_header) << boost::format("\t\"sequence_length\": %ld,\n") % _seq_length;        
        
        // Write the chunk size
        (*_output_file_raw_header) << boost::format("\t\"chunk_size\": %ld,\n") % _n_pairs_in_chunk;        

        // Write the number of pairs
        (*_output_file_raw_header) << boost::format("\t\"num_pairs\": %ld,\n") % _n_pairs;

        (*_output_file_raw_header) << "\t\"sample_names\": {";
        uint i = 0;
        for (auto& sample_name : _data_processor._sample_names) {
            (*_output_file_raw_header) << (boost::format("\"%d\": \"%s.0\", \"%d\": \"%s.1\"%s") 
                % (i*2) 
                % sample_name 
                % (i*2+1)
                % sample_name
                % (i == _data_processor._sample_names.size() - 1 ? "" : ", ")
                ); 
            i++;
        }
        (*_output_file_raw_header) << "},\n";     

        // Write the positions
        (*_output_file_raw_header) << boost::format("\t\"output_positions\": [\n\t\t");
        for (uint i = 0; i < _seq_length; i++) {            
            (*_output_file_raw_header) << boost::format("%ld%c ") % _output_positions[i] % ((i == _seq_length-1) ? "" : ",");
        }
        (*_output_file_raw_header) << boost::format("\n\t],\n");        

        // Write the pairs
        (*_output_file_raw_header) << boost::format("\t\"pairs\": [\n\t\t");
        for (uint i = 0; i < _n_pairs; i++) {
            (*_output_file_raw_header) << boost::format("[%d, %d]%c ") % _haplotype_pairs[i].first % _haplotype_pairs[i].second % ((i == _n_pairs-1) ? "" : ",");
        }
        (*_output_file_raw_header) << boost::format("\n\t]\n");  
        (*_output_file_raw_header) << ("}\n");
    }

    // This just dumps the memory, so it later needs to be loaded in a particular way
    void output_raw_chunk(long starting_n_pair, long num_pairs, bool last_chunk) { 
        int finished;
        ZSTD_inBuffer input;        
        ZSTD_EndDirective const mode = last_chunk ? ZSTD_e_end : ZSTD_e_continue;                

        input = {reinterpret_cast<void *>(_posteriors_alpha), _seq_length * _n_pairs_in_chunk * sizeof(float), 0};   
        do {
            _zstd_output = {_zstd_compressed_buffer, _zstd_compressed_buffer_size, 0};
            size_t const remaining = ZSTD_compressStream2(_zstd_cctx, &_zstd_output , &input, ZSTD_e_continue);
            _output_file_raw->write(
                reinterpret_cast<const char*>(_zstd_compressed_buffer), 
                _zstd_output.pos
            );
            finished = last_chunk ? (remaining == 0) : (input.pos == input.size);
        } while (!finished);

        input = {reinterpret_cast<void *>(_posteriors_beta), _seq_length * _n_pairs_in_chunk * sizeof(float), 0};        
        do {
            _zstd_output = {_zstd_compressed_buffer, _zstd_compressed_buffer_size, 0};
            size_t const remaining = ZSTD_compressStream2(_zstd_cctx, &_zstd_output , &input, mode);
            _output_file_raw->write(
                reinterpret_cast<const char*>(_zstd_compressed_buffer), 
                _zstd_output.pos
            );
            finished = last_chunk ? (remaining == 0) : (input.pos == input.size);
        } while (!finished);
    }

    void calculate_posteriors() {
        auto t1 = std::chrono::high_resolution_clock::now();
        auto t2 = std::chrono::high_resolution_clock::now();
        std::chrono::duration<float, std::milli> ms_float; 


        if (_output_file_raw != NULL) {
            output_raw_header();
        }

        // If we have a global mask only, fill this once to be used for all chunks
        if (_data_processor.is_global_mask()) {
            t1 = std::chrono::high_resolution_clock::now();
            prepare_global_n_called();
            t2 = std::chrono::high_resolution_clock::now();
            ms_float = t2 - t1;

            _timer_emissions += (ms_float.count()/1000);
        }

        // Go through chunks of pairs        
        BlockProgressBar bar{
            option::BarWidth{70},
            option::FontStyles{
                std::vector<FontStyle>{FontStyle::bold}},
            option::ShowElapsedTime{true},
            option::ShowRemainingTime{true},                
            option::MaxProgress{_n_pairs}
        };
        
        for (int n_pair = 0; n_pair < _n_pairs; n_pair += _n_pairs_in_chunk) {
            bool last_chunk = ((n_pair + _n_pairs_in_chunk) >= _n_pairs);

            t1 = std::chrono::high_resolution_clock::now();
            if (!_data_processor.is_global_mask()) {
                prepare_pairwise_n_called(n_pair, _n_pairs_in_chunk);
            }
            prepare_pairwise_emissions(n_pair, _n_pairs_in_chunk);            
            t2 = std::chrono::high_resolution_clock::now();
            ms_float = t2 - t1;

            _timer_emissions += (ms_float.count()/1000);

            if (!_only_backward) {
                t1 = std::chrono::high_resolution_clock::now();
                forward_vectorized(n_pair, _n_pairs_in_chunk);        
                t2 = std::chrono::high_resolution_clock::now();
                ms_float = t2 - t1;
                _timer_forward += (ms_float.count()/1000);
            }

            if (!_only_forward) {
                t1 = std::chrono::high_resolution_clock::now();
                backward_vectorized(n_pair, _n_pairs_in_chunk);
                t2 = std::chrono::high_resolution_clock::now();
                ms_float = t2 - t1;
                _timer_backward += (ms_float.count()/1000);
            }

            if (_output_file_raw != NULL) {
                t1 = std::chrono::high_resolution_clock::now();
                output_raw_chunk(n_pair, _n_pairs_in_chunk, last_chunk);
                t2 = std::chrono::high_resolution_clock::now();
                ms_float = t2 - t1;
                _timer_output += (ms_float.count()/1000);
            }

            bar.set_option(option::PostfixText{
                std::to_string(n_pair) + "/" + std::to_string(_n_pairs)
            });
            bar.set_progress(n_pair);

        }

        bar.set_option(option::PostfixText{
            std::to_string(_n_pairs) + "/" + std::to_string(_n_pairs)
        });
        bar.set_progress(_n_pairs);
        bar.mark_as_completed();
        indicators::show_console_cursor(true);
    }

};
