# Supplementary material for: Ultrafast genome-wide inference of pairwise coalescence times
Source: Genome Res. 2023 Jul;33(7):1023–31. doi: 10.1101/gr.277665.123 (PMC10538485; doi:10.1101/gr.277665.123)
Supplement: Supplement 1 [file Supplemental_Code.zip › gamma_smc-main/src/indicators.h]

// Taken from: https://github.com/p-ranav/indicators

#ifndef INDICATORS_COLOR
#define INDICATORS_COLOR

namespace indicators {
enum class Color { grey, red, green, yellow, blue, magenta, cyan, white, unspecified };
}

#endif


#ifndef INDICATORS_FONT_STYLE
#define INDICATORS_FONT_STYLE

namespace indicators {
enum class FontStyle { bold, dark, italic, underline, blink, reverse, concealed, crossed };
}

#endif


#ifndef INDICATORS_PROGRESS_TYPE
#define INDICATORS_PROGRESS_TYPE

namespace indicators {
enum class ProgressType { incremental, decremental };
}

#endif

//!
//! termcolor
//! ~~~~~~~~~
//!
//! termcolor is a header-only c++ library for printing colored messages
//! to the terminal. Written just for fun with a help of the Force.
//!
//! :copyright: (c) 2013 by Ihor Kalnytskyi
//! :license: BSD, see LICENSE for details
//!

#ifndef TERMCOLOR_HPP_
#define TERMCOLOR_HPP_

#include <iostream>
#include <cstdio>

// Detect target's platform and set some macros in order to wrap platform
// specific code this library depends on.
#if defined(_WIN32) || defined(_WIN64)
#   define TERMCOLOR_TARGET_WINDOWS
#elif defined(__unix__) || defined(__unix) || (defined(__APPLE__) && defined(__MACH__))
#   define TERMCOLOR_TARGET_POSIX
#endif

// If implementation has not been explicitly set, try to choose one based on
// target platform.
#if !defined(TERMCOLOR_USE_ANSI_ESCAPE_SEQUENCES) && !defined(TERMCOLOR_USE_WINDOWS_API) && !defined(TERMCOLOR_USE_NOOP)
#   if defined(TERMCOLOR_TARGET_POSIX)
#       define TERMCOLOR_USE_ANSI_ESCAPE_SEQUENCES
#       define TERMCOLOR_AUTODETECTED_IMPLEMENTATION
#   elif defined(TERMCOLOR_TARGET_WINDOWS)
#       define TERMCOLOR_USE_WINDOWS_API
#       define TERMCOLOR_AUTODETECTED_IMPLEMENTATION
#   endif
#endif

// These headers provide isatty()/fileno() functions, which are used for
// testing whether a standard stream refers to the terminal.
#if defined(TERMCOLOR_TARGET_POSIX)
#   include <unistd.h>
#elif defined(TERMCOLOR_TARGET_WINDOWS)
#if defined(_MSC_VER)
#if !defined(NOMINMAX)
#define NOMINMAX
#endif
#endif
#   include <io.h>
#   include <windows.h>
#endif


namespace termcolor
{
    // Forward declaration of the `_internal` namespace.
    // All comments are below.
    namespace _internal
    {
        inline int colorize_index();
        inline FILE* get_standard_stream(const std::ostream& stream);
        inline bool is_colorized(std::ostream& stream);
        inline bool is_atty(const std::ostream& stream);

    #if defined(TERMCOLOR_TARGET_WINDOWS)
        inline void win_change_attributes(std::ostream& stream, int foreground, int background=-1);
    #endif
    }

    inline
    std::ostream& colorize(std::ostream& stream)
    {
        stream.iword(_internal::colorize_index()) = 1L;
        return stream;
    }

    inline
    std::ostream& nocolorize(std::ostream& stream)
    {
        stream.iword(_internal::colorize_index()) = 0L;
        return stream;
    }

    inline
    std::ostream& reset(std::ostream& stream)
    {
        if (_internal::is_colorized(stream))
        {
        #if defined(TERMCOLOR_USE_ANSI_ESCAPE_SEQUENCES)
            stream << "\033[00m";
        #elif defined(TERMCOLOR_USE_WINDOWS_API)
            _internal::win_change_attributes(stream, -1, -1);
        #endif
        }
        return stream;
    }

    inline
    std::ostream& bold(std::ostream& stream)
    {
        if (_internal::is_colorized(stream))
        {
        #if defined(TERMCOLOR_USE_ANSI_ESCAPE_SEQUENCES)
            stream << "\033[1m";
        #elif defined(TERMCOLOR_USE_WINDOWS_API)
        #endif
        }
        return stream;
    }

    inline
    std::ostream& dark(std::ostream& stream)
    {
        if (_internal::is_colorized(stream))
        {
        #if defined(TERMCOLOR_USE_ANSI_ESCAPE_SEQUENCES)
            stream << "\033[2m";
        #elif defined(TERMCOLOR_USE_WINDOWS_API)
        #endif
        }
        return stream;
    }

    inline
    std::ostream& italic(std::ostream& stream)
    {
        if (_internal::is_colorized(stream))
        {
        #if defined(TERMCOLOR_USE_ANSI_ESCAPE_SEQUENCES)
            stream << "\033[3m";
        #elif defined(TERMCOLOR_USE_WINDOWS_API)
        #endif
        }
        return stream;
    }

    inline
    std::ostream& underline(std::ostream& stream)
    {
        if (_internal::is_colorized(stream))
        {
        #if defined(TERMCOLOR_USE_ANSI_ESCAPE_SEQUENCES)
            stream << "\033[4m";
        #elif defined(TERMCOLOR_USE_WINDOWS_API)
            _internal::win_change_attributes(stream, -1, COMMON_LVB_UNDERSCORE);
        #endif
        }
        return stream;
    }

    inline
    std::ostream& blink(std::ostream& stream)
    {
        if (_internal::is_colorized(stream))
        {
        #if defined(TERMCOLOR_USE_ANSI_ESCAPE_SEQUENCES)
            stream << "\033[5m";
        #elif defined(TERMCOLOR_USE_WINDOWS_API)
        #endif
        }
        return stream;
    }

    inline
    std::ostream& reverse(std::ostream& stream)
    {
        if (_internal::is_colorized(stream))
        {
        #if defined(TERMCOLOR_USE_ANSI_ESCAPE_SEQUENCES)
            stream << "\033[7m";
        #elif defined(TERMCOLOR_USE_WINDOWS_API)
        #endif
        }
        return stream;
    }

    inline
    std::ostream& concealed(std::ostream& stream)
    {
        if (_internal::is_colorized(stream))
        {
        #if defined(TERMCOLOR_USE_ANSI_ESCAPE_SEQUENCES)
            stream << "\033[8m";
        #elif defined(TERMCOLOR_USE_WINDOWS_API)
        #endif
        }
        return stream;
    }

    inline
    std::ostream& crossed(std::ostream& stream)
    {
        if (_internal::is_colorized(stream))
        {
        #if defined(TERMCOLOR_USE_ANSI_ESCAPE_SEQUENCES)
            stream << "\033[9m";
        #elif defined(TERMCOLOR_USE_WINDOWS_API)
        #endif
        }
        return stream;
    }

    template <uint8_t code> inline
    std::ostream& color(std::ostream& stream)
    {
        if (_internal::is_colorized(stream))
        {
        #if defined(TERMCOLOR_USE_ANSI_ESCAPE_SEQUENCES)
            char command[12];
            std::snprintf(command, sizeof(command), "\033[38;5;%dm", code);
            stream << command;
        #elif defined(TERMCOLOR_USE_WINDOWS_API)
        #endif
        }
        return stream;
    }

    template <uint8_t code> inline
    std::ostream& on_color(std::ostream& stream)
    {
        if (_internal::is_colorized(stream))
        {
        #if defined(TERMCOLOR_USE_ANSI_ESCAPE_SEQUENCES)
            char command[12];
            std::snprintf(command, sizeof(command), "\033[48;5;%dm", code);
            stream << command;
        #elif defined(TERMCOLOR_USE_WINDOWS_API)
        #endif
        }
        return stream;
    }

    template <uint8_t r, uint8_t g, uint8_t b> inline
    std::ostream& color(std::ostream& stream)
    {
        if (_internal::is_colorized(stream))
        {
        #if defined(TERMCOLOR_USE_ANSI_ESCAPE_SEQUENCES)
            char command[20];
            std::snprintf(command, sizeof(command), "\033[38;2;%d;%d;%dm", r, g, b);
            stream << command;
        #elif defined(TERMCOLOR_USE_WINDOWS_API)
        #endif
        }
        return stream;
    }

    template <uint8_t r, uint8_t g, uint8_t b> inline
    std::ostream& on_color(std::ostream& stream)
    {
        if (_internal::is_colorized(stream))
        {
        #if defined(TERMCOLOR_USE_ANSI_ESCAPE_SEQUENCES)
            char command[20];
            std::snprintf(command, sizeof(command), "\033[48;2;%d;%d;%dm", r, g, b);
            stream << command;
        #elif defined(TERMCOLOR_USE_WINDOWS_API)
        #endif
        }
        return stream;
    }

    inline
    std::ostream& grey(std::ostream& stream)
    {
        if (_internal::is_colorized(stream))
        {
        #if defined(TERMCOLOR_USE_ANSI_ESCAPE_SEQUENCES)
            stream << "\033[30m";
        #elif defined(TERMCOLOR_USE_WINDOWS_API)
            _internal::win_change_attributes(stream,
                0   // grey (black)
            );
        #endif
        }
        return stream;
    }

    inline
    std::ostream& red(std::ostream& stream)
    {
        if (_internal::is_colorized(stream))
        {
        #if defined(TERMCOLOR_USE_ANSI_ESCAPE_SEQUENCES)
            stream << "\033[31m";
        #elif defined(TERMCOLOR_USE_WINDOWS_API)
            _internal::win_change_attributes(stream,
                FOREGROUND_RED
            );
        #endif
        }
        return stream;
    }

    inline
    std::ostream& green(std::ostream& stream)
    {
        if (_internal::is_colorized(stream))
        {
        #if defined(TERMCOLOR_USE_ANSI_ESCAPE_SEQUENCES)
            stream << "\033[32m";
        #elif defined(TERMCOLOR_USE_WINDOWS_API)
            _internal::win_change_attributes(stream,
                FOREGROUND_GREEN
            );
        #endif
        }
        return stream;
    }

    inline
    std::ostream& yellow(std::ostream& stream)
    {
        if (_internal::is_colorized(stream))
        {
        #if defined(TERMCOLOR_USE_ANSI_ESCAPE_SEQUENCES)
            stream << "\033[33m";
        #elif defined(TERMCOLOR_USE_WINDOWS_API)
            _internal::win_change_attributes(stream,
                FOREGROUND_GREEN | FOREGROUND_RED
            );
        #endif
        }
        return stream;
    }

    inline
    std::ostream& blue(std::ostream& stream)
    {
        if (_internal::is_colorized(stream))
        {
        #if defined(TERMCOLOR_USE_ANSI_ESCAPE_SEQUENCES)
            stream << "\033[34m";
        #elif defined(TERMCOLOR_USE_WINDOWS_API)
            _internal::win_change_attributes(stream,
                FOREGROUND_BLUE
            );
        #endif
        }
        return stream;
    }

    inline
    std::ostream& magenta(std::ostream& stream)
    {
        if (_internal::is_colorized(stream))
        {
        #if defined(TERMCOLOR_USE_ANSI_ESCAPE_SEQUENCES)
            stream << "\033[35m";
        #elif defined(TERMCOLOR_USE_WINDOWS_API)
            _internal::win_change_attributes(stream,
                FOREGROUND_BLUE | FOREGROUND_RED
            );
        #endif
        }
        return stream;
    }

    inline
    std::ostream& cyan(std::ostream& stream)
    {
        if (_internal::is_colorized(stream))
        {
        #if defined(TERMCOLOR_USE_ANSI_ESCAPE_SEQUENCES)
            stream << "\033[36m";
        #elif defined(TERMCOLOR_USE_WINDOWS_API)
            _internal::win_change_attributes(stream,
                FOREGROUND_BLUE | FOREGROUND_GREEN
            );
        #endif
        }
        return stream;
    }

    inline
    std::ostream& white(std::ostream& stream)
    {
        if (_internal::is_colorized(stream))
        {
        #if defined(TERMCOLOR_USE_ANSI_ESCAPE_SEQUENCES)
            stream << "\033[37m";
        #elif defined(TERMCOLOR_USE_WINDOWS_API)
            _internal::win_change_attributes(stream,
                FOREGROUND_BLUE | FOREGROUND_GREEN | FOREGROUND_RED
            );
        #endif
        }
        return stream;
    }


    inline
    std::ostream& bright_grey(std::ostream& stream)
    {
        if (_internal::is_colorized(stream))
        {
        #if defined(TERMCOLOR_USE_ANSI_ESCAPE_SEQUENCES)
            stream << "\033[90m";
        #elif defined(TERMCOLOR_USE_WINDOWS_API)
            _internal::win_change_attributes(stream,
                0 | FOREGROUND_INTENSITY   // grey (black)
            );
        #endif
        }
        return stream;
    }

    inline
    std::ostream& bright_red(std::ostream& stream)
    {
        if (_internal::is_colorized(stream))
        {
        #if defined(TERMCOLOR_USE_ANSI_ESCAPE_SEQUENCES)
            stream << "\033[91m";
        #elif defined(TERMCOLOR_USE_WINDOWS_API)
            _internal::win_change_attributes(stream,
                FOREGROUND_RED | FOREGROUND_INTENSITY
            );
        #endif
        }
        return stream;
    }

    inline
    std::ostream& bright_green(std::ostream& stream)
    {
        if (_internal::is_colorized(stream))
        {
        #if defined(TERMCOLOR_USE_ANSI_ESCAPE_SEQUENCES)
            stream << "\033[92m";
        #elif defined(TERMCOLOR_USE_WINDOWS_API)
            _internal::win_change_attributes(stream,
                FOREGROUND_GREEN | FOREGROUND_INTENSITY
            );
        #endif
        }
        return stream;
    }

    inline
    std::ostream& bright_yellow(std::ostream& stream)
    {
        if (_internal::is_colorized(stream))
        {
        #if defined(TERMCOLOR_USE_ANSI_ESCAPE_SEQUENCES)
            stream << "\033[93m";
        #elif defined(TERMCOLOR_USE_WINDOWS_API)
            _internal::win_change_attributes(stream,
                FOREGROUND_GREEN | FOREGROUND_RED | FOREGROUND_INTENSITY
            );
        #endif
        }
        return stream;
    }

    inline
    std::ostream& bright_blue(std::ostream& stream)
    {
        if (_internal::is_colorized(stream))
        {
        #if defined(TERMCOLOR_USE_ANSI_ESCAPE_SEQUENCES)
            stream << "\033[94m";
        #elif defined(TERMCOLOR_USE_WINDOWS_API)
            _internal::win_change_attributes(stream,
                FOREGROUND_BLUE | FOREGROUND_INTENSITY
            );
        #endif
        }
        return stream;
    }

    inline
    std::ostream& bright_magenta(std::ostream& stream)
    {
        if (_internal::is_colorized(stream))
        {
        #if defined(TERMCOLOR_USE_ANSI_ESCAPE_SEQUENCES)
            stream << "\033[95m";
        #elif defined(TERMCOLOR_USE_WINDOWS_API)
            _internal::win_change_attributes(stream,
                FOREGROUND_BLUE | FOREGROUND_RED | FOREGROUND_INTENSITY
            );
        #endif
        }
        return stream;
    }

    inline
    std::ostream& bright_cyan(std::ostream& stream)
    {
        if (_internal::is_colorized(stream))
        {
        #if defined(TERMCOLOR_USE_ANSI_ESCAPE_SEQUENCES)
            stream << "\033[96m";
        #elif defined(TERMCOLOR_USE_WINDOWS_API)
            _internal::win_change_attributes(stream,
                FOREGROUND_BLUE | FOREGROUND_GREEN | FOREGROUND_INTENSITY
            );
        #endif
        }
        return stream;
    }

    inline
    std::ostream& bright_white(std::ostream& stream)
    {
        if (_internal::is_colorized(stream))
        {
        #if defined(TERMCOLOR_USE_ANSI_ESCAPE_SEQUENCES)
            stream << "\033[97m";
        #elif defined(TERMCOLOR_USE_WINDOWS_API)
            _internal::win_change_attributes(stream,
                FOREGROUND_BLUE | FOREGROUND_GREEN | FOREGROUND_RED | FOREGROUND_INTENSITY
            );
        #endif
        }
        return stream;
    }


    inline
    std::ostream& on_grey(std::ostream& stream)
    {
        if (_internal::is_colorized(stream))
        {
        #if defined(TERMCOLOR_USE_ANSI_ESCAPE_SEQUENCES)
            stream << "\033[40m";
        #elif defined(TERMCOLOR_USE_WINDOWS_API)
            _internal::win_change_attributes(stream, -1,
                0   // grey (black)
            );
        #endif
        }
        return stream;
    }

    inline
    std::ostream& on_red(std::ostream& stream)
    {
        if (_internal::is_colorized(stream))
        {
        #if defined(TERMCOLOR_USE_ANSI_ESCAPE_SEQUENCES)
            stream << "\033[41m";
        #elif defined(TERMCOLOR_USE_WINDOWS_API)
            _internal::win_change_attributes(stream, -1,
                BACKGROUND_RED
            );
        #endif
        }
        return stream;
    }

    inline
    std::ostream& on_green(std::ostream& stream)
    {
        if (_internal::is_colorized(stream))
        {
        #if defined(TERMCOLOR_USE_ANSI_ESCAPE_SEQUENCES)
            stream << "\033[42m";
        #elif defined(TERMCOLOR_USE_WINDOWS_API)
            _internal::win_change_attributes(stream, -1,
                BACKGROUND_GREEN
            );
        #endif
        }
        return stream;
    }

    inline
    std::ostream& on_yellow(std::ostream& stream)
    {
        if (_internal::is_colorized(stream))
        {
        #if defined(TERMCOLOR_USE_ANSI_ESCAPE_SEQUENCES)
            stream << "\033[43m";
        #elif defined(TERMCOLOR_USE_WINDOWS_API)
            _internal::win_change_attributes(stream, -1,
                BACKGROUND_GREEN | BACKGROUND_RED
            );
        #endif
        }
        return stream;
    }

    inline
    std::ostream& on_blue(std::ostream& stream)
    {
        if (_internal::is_colorized(stream))
        {
        #if defined(TERMCOLOR_USE_ANSI_ESCAPE_SEQUENCES)
            stream << "\033[44m";
        #elif defined(TERMCOLOR_USE_WINDOWS_API)
            _internal::win_change_attributes(stream, -1,
                BACKGROUND_BLUE
            );
        #endif
        }
        return stream;
    }

    inline
    std::ostream& on_magenta(std::ostream& stream)
    {
        if (_internal::is_colorized(stream))
        {
        #if defined(TERMCOLOR_USE_ANSI_ESCAPE_SEQUENCES)
            stream << "\033[45m";
        #elif defined(TERMCOLOR_USE_WINDOWS_API)
            _internal::win_change_attributes(stream, -1,
                BACKGROUND_BLUE | BACKGROUND_RED
            );
        #endif
        }
        return stream;
    }

    inline
    std::ostream& on_cyan(std::ostream& stream)
    {
        if (_internal::is_colorized(stream))
        {
        #if defined(TERMCOLOR_USE_ANSI_ESCAPE_SEQUENCES)
            stream << "\033[46m";
        #elif defined(TERMCOLOR_USE_WINDOWS_API)
            _internal::win_change_attributes(stream, -1,
                BACKGROUND_GREEN | BACKGROUND_BLUE
            );
        #endif
        }
        return stream;
    }

    inline
    std::ostream& on_white(std::ostream& stream)
    {
        if (_internal::is_colorized(stream))
        {
        #if defined(TERMCOLOR_USE_ANSI_ESCAPE_SEQUENCES)
            stream << "\033[47m";
        #elif defined(TERMCOLOR_USE_WINDOWS_API)
            _internal::win_change_attributes(stream, -1,
                BACKGROUND_GREEN | BACKGROUND_BLUE | BACKGROUND_RED
            );
        #endif
        }

        return stream;
    }


    inline
    std::ostream& on_bright_grey(std::ostream& stream)
    {
        if (_internal::is_colorized(stream))
        {
        #if defined(TERMCOLOR_USE_ANSI_ESCAPE_SEQUENCES)
            stream << "\033[100m";
        #elif defined(TERMCOLOR_USE_WINDOWS_API)
            _internal::win_change_attributes(stream, -1,
                0 | BACKGROUND_INTENSITY   // grey (black)
            );
        #endif
        }
        return stream;
    }

    inline
    std::ostream& on_bright_red(std::ostream& stream)
    {
        if (_internal::is_colorized(stream))
        {
        #if defined(TERMCOLOR_USE_ANSI_ESCAPE_SEQUENCES)
            stream << "\033[101m";
        #elif defined(TERMCOLOR_USE_WINDOWS_API)
            _internal::win_change_attributes(stream, -1,
                BACKGROUND_RED | BACKGROUND_INTENSITY
            );
        #endif
        }
        return stream;
    }

    inline
    std::ostream& on_bright_green(std::ostream& stream)
    {
        if (_internal::is_colorized(stream))
        {
        #if defined(TERMCOLOR_USE_ANSI_ESCAPE_SEQUENCES)
            stream << "\033[102m";
        #elif defined(TERMCOLOR_USE_WINDOWS_API)
            _internal::win_change_attributes(stream, -1,
                BACKGROUND_GREEN | BACKGROUND_INTENSITY
            );
        #endif
        }
        return stream;
    }

    inline
    std::ostream& on_bright_yellow(std::ostream& stream)
    {
        if (_internal::is_colorized(stream))
        {
        #if defined(TERMCOLOR_USE_ANSI_ESCAPE_SEQUENCES)
            stream << "\033[103m";
        #elif defined(TERMCOLOR_USE_WINDOWS_API)
            _internal::win_change_attributes(stream, -1,
                BACKGROUND_GREEN | BACKGROUND_RED | BACKGROUND_INTENSITY
            );
        #endif
        }
        return stream;
    }

    inline
    std::ostream& on_bright_blue(std::ostream& stream)
    {
        if (_internal::is_colorized(stream))
        {
        #if defined(TERMCOLOR_USE_ANSI_ESCAPE_SEQUENCES)
            stream << "\033[104m";
        #elif defined(TERMCOLOR_USE_WINDOWS_API)
            _internal::win_change_attributes(stream, -1,
                BACKGROUND_BLUE | BACKGROUND_INTENSITY
            );
        #endif
        }
        return stream;
    }

    inline
    std::ostream& on_bright_magenta(std::ostream& stream)
    {
        if (_internal::is_colorized(stream))
        {
        #if defined(TERMCOLOR_USE_ANSI_ESCAPE_SEQUENCES)
            stream << "\033[105m";
        #elif defined(TERMCOLOR_USE_WINDOWS_API)
            _internal::win_change_attributes(stream, -1,
                BACKGROUND_BLUE | BACKGROUND_RED | BACKGROUND_INTENSITY
            );
        #endif
        }
        return stream;
    }

    inline
    std::ostream& on_bright_cyan(std::ostream& stream)
    {
        if (_internal::is_colorized(stream))
        {
        #if defined(TERMCOLOR_USE_ANSI_ESCAPE_SEQUENCES)
            stream << "\033[106m";
        #elif defined(TERMCOLOR_USE_WINDOWS_API)
            _internal::win_change_attributes(stream, -1,
                BACKGROUND_GREEN | BACKGROUND_BLUE | BACKGROUND_INTENSITY
            );
        #endif
        }
        return stream;
    }

    inline
    std::ostream& on_bright_white(std::ostream& stream)
    {
        if (_internal::is_colorized(stream))
        {
        #if defined(TERMCOLOR_USE_ANSI_ESCAPE_SEQUENCES)
            stream << "\033[107m";
        #elif defined(TERMCOLOR_USE_WINDOWS_API)
            _internal::win_change_attributes(stream, -1,
                BACKGROUND_GREEN | BACKGROUND_BLUE | BACKGROUND_RED | BACKGROUND_INTENSITY
            );
        #endif
        }

        return stream;
    }


    //! Since C++ hasn't a way to hide something in the header from
    //! the outer access, I have to introduce this namespace which
    //! is used for internal purpose and should't be access from
    //! the user code.
    namespace _internal
    {
        // An index to be used to access a private storage of I/O streams. See
        // colorize / nocolorize I/O manipulators for details. Due to the fact
        // that static variables ain't shared between translation units, inline
        // function with local static variable is used to do the trick and share
        // the variable value between translation units.
        inline int colorize_index()
        {
            static int colorize_index = std::ios_base::xalloc();
            return colorize_index;
        }

        //! Since C++ hasn't a true way to extract stream handler
        //! from the a given `std::ostream` object, I have to write
        //! this kind of hack.
        inline
        FILE* get_standard_stream(const std::ostream& stream)
        {
            if (&stream == &std::cout)
                return stdout;
            else if ((&stream == &std::cerr) || (&stream == &std::clog))
                return stderr;

            return nullptr;
        }

        // Say whether a given stream should be colorized or not. It's always
        // true for ATTY streams and may be true for streams marked with
        // colorize flag.
        inline
        bool is_colorized(std::ostream& stream)
        {
            return is_atty(stream) || static_cast<bool>(stream.iword(colorize_index()));
        }

        //! Test whether a given `std::ostream` object refers to
        //! a terminal.
        inline
        bool is_atty(const std::ostream& stream)
        {
            FILE* std_stream = get_standard_stream(stream);

            // Unfortunately, fileno() ends with segmentation fault
            // if invalid file descriptor is passed. So we need to
            // handle this case gracefully and assume it's not a tty
            // if standard stream is not detected, and 0 is returned.
            if (!std_stream)
                return false;

        #if defined(TERMCOLOR_TARGET_POSIX)
            return ::isatty(fileno(std_stream));
        #elif defined(TERMCOLOR_TARGET_WINDOWS)
            return ::_isatty(_fileno(std_stream));
        #else
            return false;
        #endif
        }

    #if defined(TERMCOLOR_TARGET_WINDOWS)
        //! Change Windows Terminal colors attribute. If some
        //! parameter is `-1` then attribute won't changed.
        inline void win_change_attributes(std::ostream& stream, int foreground, int background)
        {
            // yeah, i know.. it's ugly, it's windows.
            static WORD defaultAttributes = 0;

            // Windows doesn't have ANSI escape sequences and so we use special
            // API to change Terminal output color. That means we can't
            // manipulate colors by means of "std::stringstream" and hence
            // should do nothing in this case.
            if (!_internal::is_atty(stream))
                return;

            // get terminal handle
            HANDLE hTerminal = INVALID_HANDLE_VALUE;
            if (&stream == &std::cout)
                hTerminal = GetStdHandle(STD_OUTPUT_HANDLE);
            else if (&stream == &std::cerr)
                hTerminal = GetStdHandle(STD_ERROR_HANDLE);

            // save default terminal attributes if it unsaved
            if (!defaultAttributes)
            {
                CONSOLE_SCREEN_BUFFER_INFO info;
                if (!GetConsoleScreenBufferInfo(hTerminal, &info))
                    return;
                defaultAttributes = info.wAttributes;
            }

            // restore all default settings
            if (foreground == -1 && background == -1)
            {
                SetConsoleTextAttribute(hTerminal, defaultAttributes);
                return;
            }

            // get current settings
            CONSOLE_SCREEN_BUFFER_INFO info;
            if (!GetConsoleScreenBufferInfo(hTerminal, &info))
                return;

            if (foreground != -1)
            {
                info.wAttributes &= ~(info.wAttributes & 0x0F);
                info.wAttributes |= static_cast<WORD>(foreground);
            }

            if (background != -1)
            {
                info.wAttributes &= ~(info.wAttributes & 0xF0);
                info.wAttributes |= static_cast<WORD>(background);
            }

            SetConsoleTextAttribute(hTerminal, info.wAttributes);
        }
    #endif // TERMCOLOR_TARGET_WINDOWS

    } // namespace _internal

} // namespace termcolor


#undef TERMCOLOR_TARGET_POSIX
#undef TERMCOLOR_TARGET_WINDOWS

#if defined(TERMCOLOR_AUTODETECTED_IMPLEMENTATION)
#   undef TERMCOLOR_USE_ANSI_ESCAPE_SEQUENCES
#   undef TERMCOLOR_USE_WINDOWS_API
#endif

#endif // TERMCOLOR_HPP_


#ifndef INDICATORS_TERMINAL_SIZE
#define INDICATORS_TERMINAL_SIZE
#include <utility>


#if defined(_WIN32)
#include <windows.h>

namespace indicators {

static inline std::pair<size_t, size_t> terminal_size() {
  CONSOLE_SCREEN_BUFFER_INFO csbi;
  int cols, rows;
  GetConsoleScreenBufferInfo(GetStdHandle(STD_OUTPUT_HANDLE), &csbi);
  cols = csbi.srWindow.Right - csbi.srWindow.Left + 1;
  rows = csbi.srWindow.Bottom - csbi.srWindow.Top + 1;
  return {static_cast<size_t>(rows), static_cast<size_t>(cols)};
}

static inline size_t terminal_width() { return terminal_size().second; }

} // namespace indicators

#else

#include <sys/ioctl.h> //ioctl() and TIOCGWINSZ
#include <unistd.h>    // for STDOUT_FILENO

namespace indicators {

static inline std::pair<size_t, size_t> terminal_size() {
  struct winsize size{};
  ioctl(STDOUT_FILENO, TIOCGWINSZ, &size);
  return {static_cast<size_t>(size.ws_row), static_cast<size_t>(size.ws_col)};
}

static inline size_t terminal_width() { return terminal_size().second; }

} // namespace indicators

#endif

#endif


/*
Activity Indicators for Modern C++
https://github.com/p-ranav/indicators

Licensed under the MIT License <http://opensource.org/licenses/MIT>.
SPDX-License-Identifier: MIT
Copyright (c) 2019 Dawid Pilarski <dawid.pilarski@panicsoftware.com>.

Permission is hereby  granted, free of charge, to any  person obtaining a copy
of this software and associated  documentation files (the "Software"), to deal
in the Software  without restriction, including without  limitation the rights
to  use, copy,  modify, merge,  publish, distribute,  sublicense, and/or  sell
copies  of  the Software,  and  to  permit persons  to  whom  the Software  is
furnished to do so, subject to the following conditions:

The above copyright notice and this permission notice shall be included in all
copies or substantial portions of the Software.

THE SOFTWARE  IS PROVIDED "AS  IS", WITHOUT WARRANTY  OF ANY KIND,  EXPRESS OR
IMPLIED,  INCLUDING BUT  NOT  LIMITED TO  THE  WARRANTIES OF  MERCHANTABILITY,
FITNESS FOR  A PARTICULAR PURPOSE AND  NONINFRINGEMENT. IN NO EVENT  SHALL THE
AUTHORS  OR COPYRIGHT  HOLDERS  BE  LIABLE FOR  ANY  CLAIM,  DAMAGES OR  OTHER
LIABILITY, WHETHER IN AN ACTION OF  CONTRACT, TORT OR OTHERWISE, ARISING FROM,
OUT OF OR IN CONNECTION WITH THE SOFTWARE  OR THE USE OR OTHER DEALINGS IN THE
SOFTWARE.
*/
#ifndef INDICATORS_SETTING
#define INDICATORS_SETTING

#include <cstddef>
// #include <indicators/color.hpp>
// #include <indicators/font_style.hpp>
// #include <indicators/progress_type.hpp>
#include <string>
#include <tuple>
#include <type_traits>
#include <utility>
#include <vector>

namespace indicators {

namespace details {

template <bool condition> struct if_else;

template <> struct if_else<true> { using type = std::true_type; };

template <> struct if_else<false> { using type = std::false_type; };

template <bool condition, typename True, typename False> struct if_else_type;

template <typename True, typename False> struct if_else_type<true, True, False> {
  using type = True;
};

template <typename True, typename False> struct if_else_type<false, True, False> {
  using type = False;
};

template <typename... Ops> struct conjuction;

template <> struct conjuction<> : std::true_type {};

template <typename Op, typename... TailOps>
struct conjuction<Op, TailOps...>
    : if_else_type<!Op::value, std::false_type, conjuction<TailOps...>>::type {};

template <typename... Ops> struct disjunction;

template <> struct disjunction<> : std::false_type {};

template <typename Op, typename... TailOps>
struct disjunction<Op, TailOps...>
    : if_else_type<Op::value, std::true_type, disjunction<TailOps...>>::type {};

enum class ProgressBarOption {
  bar_width = 0,
  prefix_text,
  postfix_text,
  start,
  end,
  fill,
  lead,
  remainder,
  max_postfix_text_len,
  completed,
  show_percentage,
  show_elapsed_time,
  show_remaining_time,
  saved_start_time,
  foreground_color,
  spinner_show,
  spinner_states,
  font_styles,
  hide_bar_when_complete,
  min_progress,
  max_progress,
  progress_type,
  stream
};

template <typename T, ProgressBarOption Id> struct Setting {
  template <typename... Args,
            typename = typename std::enable_if<std::is_constructible<T, Args...>::value>::type>
  explicit Setting(Args &&... args) : value(std::forward<Args>(args)...) {}
  Setting(const Setting &) = default;
  Setting(Setting &&) = default;

  static constexpr auto id = Id;
  using type = T;

  T value{};
};

template <typename T> struct is_setting : std::false_type {};

template <ProgressBarOption Id, typename T> struct is_setting<Setting<T, Id>> : std::true_type {};

template <typename... Args>
struct are_settings : if_else<conjuction<is_setting<Args>...>::value>::type {};

template <> struct are_settings<> : std::true_type {};

template <typename Setting, typename Tuple> struct is_setting_from_tuple;

template <typename Setting> struct is_setting_from_tuple<Setting, std::tuple<>> : std::true_type {};

template <typename Setting, typename... TupleTypes>
struct is_setting_from_tuple<Setting, std::tuple<TupleTypes...>>
    : if_else<disjunction<std::is_same<Setting, TupleTypes>...>::value>::type {};

template <typename Tuple, typename... Settings>
struct are_settings_from_tuple
    : if_else<conjuction<is_setting_from_tuple<Settings, Tuple>...>::value>::type {};

template <ProgressBarOption Id> struct always_true { static constexpr auto value = true; };

template <ProgressBarOption Id, typename Default> Default &&get_impl(Default &&def) {
  return std::forward<Default>(def);
}

template <ProgressBarOption Id, typename Default, typename T, typename... Args>
auto get_impl(Default && /*def*/, T &&first, Args &&... /*tail*/) ->
    typename std::enable_if<(std::decay<T>::type::id == Id),
                            decltype(std::forward<T>(first))>::type {
  return std::forward<T>(first);
}

template <ProgressBarOption Id, typename Default, typename T, typename... Args>
auto get_impl(Default &&def, T && /*first*/, Args &&... tail) ->
    typename std::enable_if<(std::decay<T>::type::id != Id),
                            decltype(get_impl<Id>(std::forward<Default>(def),
                                                  std::forward<Args>(tail)...))>::type {
  return get_impl<Id>(std::forward<Default>(def), std::forward<Args>(tail)...);
}

template <ProgressBarOption Id, typename Default, typename... Args,
          typename = typename std::enable_if<are_settings<Args...>::value, void>::type>
auto get(Default &&def, Args &&... args)
    -> decltype(details::get_impl<Id>(std::forward<Default>(def), std::forward<Args>(args)...)) {
  return details::get_impl<Id>(std::forward<Default>(def), std::forward<Args>(args)...);
}

template <ProgressBarOption Id> using StringSetting = Setting<std::string, Id>;

template <ProgressBarOption Id> using IntegerSetting = Setting<std::size_t, Id>;

template <ProgressBarOption Id> using BooleanSetting = Setting<bool, Id>;

template <ProgressBarOption Id, typename Tuple, std::size_t counter = 0> struct option_idx;

template <ProgressBarOption Id, typename T, typename... Settings, std::size_t counter>
struct option_idx<Id, std::tuple<T, Settings...>, counter>
    : if_else_type<(Id == T::id), std::integral_constant<std::size_t, counter>,
                   option_idx<Id, std::tuple<Settings...>, counter + 1>>::type {};

template <ProgressBarOption Id, std::size_t counter> struct option_idx<Id, std::tuple<>, counter> {
  static_assert(always_true<(ProgressBarOption)Id>::value, "No such option was found");
};

template <ProgressBarOption Id, typename Settings>
auto get_value(Settings &&settings)
    -> decltype((std::get<option_idx<Id, typename std::decay<Settings>::type>::value>(
        std::declval<Settings &&>()))) {
  return std::get<option_idx<Id, typename std::decay<Settings>::type>::value>(
      std::forward<Settings>(settings));
}

} // namespace details

namespace option {
using BarWidth = details::IntegerSetting<details::ProgressBarOption::bar_width>;
using PrefixText = details::StringSetting<details::ProgressBarOption::prefix_text>;
using PostfixText = details::StringSetting<details::ProgressBarOption::postfix_text>;
using Start = details::StringSetting<details::ProgressBarOption::start>;
using End = details::StringSetting<details::ProgressBarOption::end>;
using Fill = details::StringSetting<details::ProgressBarOption::fill>;
using Lead = details::StringSetting<details::ProgressBarOption::lead>;
using Remainder = details::StringSetting<details::ProgressBarOption::remainder>;
using MaxPostfixTextLen = details::IntegerSetting<details::ProgressBarOption::max_postfix_text_len>;
using Completed = details::BooleanSetting<details::ProgressBarOption::completed>;
using ShowPercentage = details::BooleanSetting<details::ProgressBarOption::show_percentage>;
using ShowElapsedTime = details::BooleanSetting<details::ProgressBarOption::show_elapsed_time>;
using ShowRemainingTime = details::BooleanSetting<details::ProgressBarOption::show_remaining_time>;
using SavedStartTime = details::BooleanSetting<details::ProgressBarOption::saved_start_time>;
using ForegroundColor = details::Setting<Color, details::ProgressBarOption::foreground_color>;
using ShowSpinner = details::BooleanSetting<details::ProgressBarOption::spinner_show>;
using SpinnerStates =
    details::Setting<std::vector<std::string>, details::ProgressBarOption::spinner_states>;
using HideBarWhenComplete =
    details::BooleanSetting<details::ProgressBarOption::hide_bar_when_complete>;
using FontStyles =
    details::Setting<std::vector<FontStyle>, details::ProgressBarOption::font_styles>;
using MinProgress = details::IntegerSetting<details::ProgressBarOption::min_progress>;
using MaxProgress = details::IntegerSetting<details::ProgressBarOption::max_progress>;
using ProgressType = details::Setting<ProgressType, details::ProgressBarOption::progress_type>;
using Stream = details::Setting<std::ostream &, details::ProgressBarOption::stream>;
} // namespace option
} // namespace indicators

#endif


#ifndef INDICATORS_CURSOR_CONTROL
#define INDICATORS_CURSOR_CONTROL

#if defined(_MSC_VER)
#if !defined(NOMINMAX)
#define NOMINMAX
#endif
#include <io.h>
#include <windows.h>
#else
#include <cstdio>
#endif

namespace indicators {

#if defined(_MSC_VER)

static inline void show_console_cursor(bool const show) {
  HANDLE out = GetStdHandle(STD_OUTPUT_HANDLE);

  CONSOLE_CURSOR_INFO cursorInfo;

  GetConsoleCursorInfo(out, &cursorInfo);
  cursorInfo.bVisible = show; // set the cursor visibility
  SetConsoleCursorInfo(out, &cursorInfo);
}

static inline void erase_line() {
  auto hStdout = GetStdHandle(STD_OUTPUT_HANDLE);
  if (!hStdout)
    return;

  CONSOLE_SCREEN_BUFFER_INFO csbiInfo;
  GetConsoleScreenBufferInfo(hStdout, &csbiInfo);

  COORD cursor;

  cursor.X = 0;
  cursor.Y = csbiInfo.dwCursorPosition.Y;

  DWORD count = 0;

  FillConsoleOutputCharacterA(hStdout, ' ', csbiInfo.dwSize.X, cursor, &count);

  FillConsoleOutputAttribute(hStdout, csbiInfo.wAttributes, csbiInfo.dwSize.X,
                             cursor, &count);

  SetConsoleCursorPosition(hStdout, cursor);
}

#else

static inline void show_console_cursor(bool const show) {
  std::fputs(show ? "\033[?25h" : "\033[?25l", stdout);
}

static inline void erase_line() {
  std::fputs("\r\033[K", stdout);
}

#endif

} // namespace indicators

#endif


#ifndef INDICATORS_CURSOR_MOVEMENT
#define INDICATORS_CURSOR_MOVEMENT

#if defined(_MSC_VER)
#if !defined(NOMINMAX)
#define NOMINMAX
#endif
#include <io.h>
#include <windows.h>
#else
#include <iostream>
#endif

namespace indicators {

#ifdef _MSC_VER

static inline void move(int x, int y) {
  auto hStdout = GetStdHandle(STD_OUTPUT_HANDLE);
  if (!hStdout)
    return;

  CONSOLE_SCREEN_BUFFER_INFO csbiInfo;
  GetConsoleScreenBufferInfo(hStdout, &csbiInfo);

  COORD cursor;

  cursor.X = csbiInfo.dwCursorPosition.X + x;
  cursor.Y = csbiInfo.dwCursorPosition.Y + y;
  SetConsoleCursorPosition(hStdout, cursor);
}

static inline void move_up(int lines) { move(0, -lines); }
static inline void move_down(int lines) { move(0, -lines); }
static inline void move_right(int cols) { move(cols, 0); }
static inline void move_left(int cols) { move(-cols, 0); }

#else

static inline void move_up(int lines) { std::cout << "\033[" << lines << "A"; }
static inline void move_down(int lines) { std::cout << "\033[" << lines << "B"; }
static inline void move_right(int cols) { std::cout << "\033[" << cols << "C"; }
static inline void move_left(int cols) { std::cout << "\033[" << cols << "D"; }

#endif

} // namespace indicators

#endif


#ifndef INDICATORS_STREAM_HELPER
#define INDICATORS_STREAM_HELPER

// #include <indicators/display_width.hpp>
#ifndef INDICATORS_DISPLAY_WIDTH
#define INDICATORS_DISPLAY_WIDTH

#include <clocale>
#include <cstdlib>
#include <locale>
#include <string>
#include <wchar.h>

namespace unicode {

namespace details {

/*
 * This is an implementation of wcwidth() and wcswidth() (defined in
 * IEEE Std 1002.1-2001) for Unicode.
 *
 * http://www.opengroup.org/onlinepubs/007904975/functions/wcwidth.html
 * http://www.opengroup.org/onlinepubs/007904975/functions/wcswidth.html
 *
 * In fixed-width output devices, Latin characters all occupy a single
 * "cell" position of equal width, whereas ideographic CJK characters
 * occupy two such cells. Interoperability between terminal-line
 * applications and (teletype-style) character terminals using the
 * UTF-8 encoding requires agreement on which character should advance
 * the cursor by how many cell positions. No established formal
 * standards exist at present on which Unicode character shall occupy
 * how many cell positions on character terminals. These routines are
 * a first attempt of defining such behavior based on simple rules
 * applied to data provided by the Unicode Consortium.
 *
 * For some graphical characters, the Unicode standard explicitly
 * defines a character-cell width via the definition of the East Asian
 * FullWidth (F), Wide (W), Half-width (H), and Narrow (Na) classes.
 * In all these cases, there is no ambiguity about which width a
 * terminal shall use. For characters in the East Asian Ambiguous (A)
 * class, the width choice depends purely on a preference of backward
 * compatibility with either historic CJK or Western practice.
 * Choosing single-width for these characters is easy to justify as
 * the appropriate long-term solution, as the CJK practice of
 * displaying these characters as double-width comes from historic
 * implementation simplicity (8-bit encoded characters were displayed
 * single-width and 16-bit ones double-width, even for Greek,
 * Cyrillic, etc.) and not any typographic considerations.
 *
 * Much less clear is the choice of width for the Not East Asian
 * (Neutral) class. Existing practice does not dictate a width for any
 * of these characters. It would nevertheless make sense
 * typographically to allocate two character cells to characters such
 * as for instance EM SPACE or VOLUME INTEGRAL, which cannot be
 * represented adequately with a single-width glyph. The following
 * routines at present merely assign a single-cell width to all
 * neutral characters, in the interest of simplicity. This is not
 * entirely satisfactory and should be reconsidered before
 * establishing a formal standard in this area. At the moment, the
 * decision which Not East Asian (Neutral) characters should be
 * represented by double-width glyphs cannot yet be answered by
 * applying a simple rule from the Unicode database content. Setting
 * up a proper standard for the behavior of UTF-8 character terminals
 * will require a careful analysis not only of each Unicode character,
 * but also of each presentation form, something the author of these
 * routines has avoided to do so far.
 *
 * http://www.unicode.org/unicode/reports/tr11/
 *
 * Markus Kuhn -- 2007-05-26 (Unicode 5.0)
 *
 * Permission to use, copy, modify, and distribute this software
 * for any purpose and without fee is hereby granted. The author
 * disclaims all warranties with regard to this software.
 *
 * Latest version: http://www.cl.cam.ac.uk/~mgk25/ucs/wcwidth.c
 */

struct interval {
  int first;
  int last;
};

/* auxiliary function for binary search in interval table */
static inline int bisearch(wchar_t ucs, const struct interval *table, int max) {
  int min = 0;
  int mid;

  if (ucs < table[0].first || ucs > table[max].last)
    return 0;
  while (max >= min) {
    mid = (min + max) / 2;
    if (ucs > table[mid].last)
      min = mid + 1;
    else if (ucs < table[mid].first)
      max = mid - 1;
    else
      return 1;
  }

  return 0;
}

/* The following two functions define the column width of an ISO 10646
 * character as follows:
 *
 *    - The null character (U+0000) has a column width of 0.
 *
 *    - Other C0/C1 control characters and DEL will lead to a return
 *      value of -1.
 *
 *    - Non-spacing and enclosing combining characters (general
 *      category code Mn or Me in the Unicode database) have a
 *      column width of 0.
 *
 *    - SOFT HYPHEN (U+00AD) has a column width of 1.
 *
 *    - Other format characters (general category code Cf in the Unicode
 *      database) and ZERO WIDTH SPACE (U+200B) have a column width of 0.
 *
 *    - Hangul Jamo medial vowels and final consonants (U+1160-U+11FF)
 *      have a column width of 0.
 *
 *    - Spacing characters in the East Asian Wide (W) or East Asian
 *      Full-width (F) category as defined in Unicode Technical
 *      Report #11 have a column width of 2.
 *
 *    - All remaining characters (including all printable
 *      ISO 8859-1 and WGL4 characters, Unicode control characters,
 *      etc.) have a column width of 1.
 *
 * This implementation assumes that wchar_t characters are encoded
 * in ISO 10646.
 */

static inline int mk_wcwidth(wchar_t ucs) {
  /* sorted list of non-overlapping intervals of non-spacing characters */
  /* generated by "uniset +cat=Me +cat=Mn +cat=Cf -00AD +1160-11FF +200B c" */
  static const struct interval combining[] = {
      {0x0300, 0x036F},   {0x0483, 0x0486},   {0x0488, 0x0489},
      {0x0591, 0x05BD},   {0x05BF, 0x05BF},   {0x05C1, 0x05C2},
      {0x05C4, 0x05C5},   {0x05C7, 0x05C7},   {0x0600, 0x0603},
      {0x0610, 0x0615},   {0x064B, 0x065E},   {0x0670, 0x0670},
      {0x06D6, 0x06E4},   {0x06E7, 0x06E8},   {0x06EA, 0x06ED},
      {0x070F, 0x070F},   {0x0711, 0x0711},   {0x0730, 0x074A},
      {0x07A6, 0x07B0},   {0x07EB, 0x07F3},   {0x0901, 0x0902},
      {0x093C, 0x093C},   {0x0941, 0x0948},   {0x094D, 0x094D},
      {0x0951, 0x0954},   {0x0962, 0x0963},   {0x0981, 0x0981},
      {0x09BC, 0x09BC},   {0x09C1, 0x09C4},   {0x09CD, 0x09CD},
      {0x09E2, 0x09E3},   {0x0A01, 0x0A02},   {0x0A3C, 0x0A3C},
      {0x0A41, 0x0A42},   {0x0A47, 0x0A48},   {0x0A4B, 0x0A4D},
      {0x0A70, 0x0A71},   {0x0A81, 0x0A82},   {0x0ABC, 0x0ABC},
      {0x0AC1, 0x0AC5},   {0x0AC7, 0x0AC8},   {0x0ACD, 0x0ACD},
      {0x0AE2, 0x0AE3},   {0x0B01, 0x0B01},   {0x0B3C, 0x0B3C},
      {0x0B3F, 0x0B3F},   {0x0B41, 0x0B43},   {0x0B4D, 0x0B4D},
      {0x0B56, 0x0B56},   {0x0B82, 0x0B82},   {0x0BC0, 0x0BC0},
      {0x0BCD, 0x0BCD},   {0x0C3E, 0x0C40},   {0x0C46, 0x0C48},
      {0x0C4A, 0x0C4D},   {0x0C55, 0x0C56},   {0x0CBC, 0x0CBC},
      {0x0CBF, 0x0CBF},   {0x0CC6, 0x0CC6},   {0x0CCC, 0x0CCD},
      {0x0CE2, 0x0CE3},   {0x0D41, 0x0D43},   {0x0D4D, 0x0D4D},
      {0x0DCA, 0x0DCA},   {0x0DD2, 0x0DD4},   {0x0DD6, 0x0DD6},
      {0x0E31, 0x0E31},   {0x0E34, 0x0E3A},   {0x0E47, 0x0E4E},
      {0x0EB1, 0x0EB1},   {0x0EB4, 0x0EB9},   {0x0EBB, 0x0EBC},
      {0x0EC8, 0x0ECD},   {0x0F18, 0x0F19},   {0x0F35, 0x0F35},
      {0x0F37, 0x0F37},   {0x0F39, 0x0F39},   {0x0F71, 0x0F7E},
      {0x0F80, 0x0F84},   {0x0F86, 0x0F87},   {0x0F90, 0x0F97},
      {0x0F99, 0x0FBC},   {0x0FC6, 0x0FC6},   {0x102D, 0x1030},
      {0x1032, 0x1032},   {0x1036, 0x1037},   {0x1039, 0x1039},
      {0x1058, 0x1059},   {0x1160, 0x11FF},   {0x135F, 0x135F},
      {0x1712, 0x1714},   {0x1732, 0x1734},   {0x1752, 0x1753},
      {0x1772, 0x1773},   {0x17B4, 0x17B5},   {0x17B7, 0x17BD},
      {0x17C6, 0x17C6},   {0x17C9, 0x17D3},   {0x17DD, 0x17DD},
      {0x180B, 0x180D},   {0x18A9, 0x18A9},   {0x1920, 0x1922},
      {0x1927, 0x1928},   {0x1932, 0x1932},   {0x1939, 0x193B},
      {0x1A17, 0x1A18},   {0x1B00, 0x1B03},   {0x1B34, 0x1B34},
      {0x1B36, 0x1B3A},   {0x1B3C, 0x1B3C},   {0x1B42, 0x1B42},
      {0x1B6B, 0x1B73},   {0x1DC0, 0x1DCA},   {0x1DFE, 0x1DFF},
      {0x200B, 0x200F},   {0x202A, 0x202E},   {0x2060, 0x2063},
      {0x206A, 0x206F},   {0x20D0, 0x20EF},   {0x302A, 0x302F},
      {0x3099, 0x309A},   {0xA806, 0xA806},   {0xA80B, 0xA80B},
      {0xA825, 0xA826},   {0xFB1E, 0xFB1E},   {0xFE00, 0xFE0F},
      {0xFE20, 0xFE23},   {0xFEFF, 0xFEFF},   {0xFFF9, 0xFFFB},
      {0x10A01, 0x10A03}, {0x10A05, 0x10A06}, {0x10A0C, 0x10A0F},
      {0x10A38, 0x10A3A}, {0x10A3F, 0x10A3F}, {0x1D167, 0x1D169},
      {0x1D173, 0x1D182}, {0x1D185, 0x1D18B}, {0x1D1AA, 0x1D1AD},
      {0x1D242, 0x1D244}, {0xE0001, 0xE0001}, {0xE0020, 0xE007F},
      {0xE0100, 0xE01EF}};

  /* test for 8-bit control characters */
  if (ucs == 0)
    return 0;
  if (ucs < 32 || (ucs >= 0x7f && ucs < 0xa0))
    return -1;

  /* binary search in table of non-spacing characters */
  if (bisearch(ucs, combining, sizeof(combining) / sizeof(struct interval) - 1))
    return 0;

  /* if we arrive here, ucs is not a combining or C0/C1 control character */

  return 1 +
         (ucs >= 0x1100 &&
          (ucs <= 0x115f || /* Hangul Jamo init. consonants */
           ucs == 0x2329 || ucs == 0x232a ||
           (ucs >= 0x2e80 && ucs <= 0xa4cf && ucs != 0x303f) || /* CJK ... Yi */
           (ucs >= 0xac00 && ucs <= 0xd7a3) || /* Hangul Syllables */
           (ucs >= 0xf900 &&
            ucs <= 0xfaff) || /* CJK Compatibility Ideographs */
           (ucs >= 0xfe10 && ucs <= 0xfe19) || /* Vertical forms */
           (ucs >= 0xfe30 && ucs <= 0xfe6f) || /* CJK Compatibility Forms */
           (ucs >= 0xff00 && ucs <= 0xff60) || /* Fullwidth Forms */
           (ucs >= 0xffe0 && ucs <= 0xffe6) ||
           (ucs >= 0x20000 && ucs <= 0x2fffd) ||
           (ucs >= 0x30000 && ucs <= 0x3fffd)));
}

static inline int mk_wcswidth(const wchar_t *pwcs, size_t n) {
  int w, width = 0;

  for (; *pwcs && n-- > 0; pwcs++)
    if ((w = mk_wcwidth(*pwcs)) < 0)
      return -1;
    else
      width += w;

  return width;
}

/*
 * The following functions are the same as mk_wcwidth() and
 * mk_wcswidth(), except that spacing characters in the East Asian
 * Ambiguous (A) category as defined in Unicode Technical Report #11
 * have a column width of 2. This variant might be useful for users of
 * CJK legacy encodings who want to migrate to UCS without changing
 * the traditional terminal character-width behaviour. It is not
 * otherwise recommended for general use.
 */
static inline int mk_wcwidth_cjk(wchar_t ucs) {
  /* sorted list of non-overlapping intervals of East Asian Ambiguous
   * characters, generated by "uniset +WIDTH-A -cat=Me -cat=Mn -cat=Cf c" */
  static const struct interval ambiguous[] = {
      {0x00A1, 0x00A1}, {0x00A4, 0x00A4},   {0x00A7, 0x00A8},
      {0x00AA, 0x00AA}, {0x00AE, 0x00AE},   {0x00B0, 0x00B4},
      {0x00B6, 0x00BA}, {0x00BC, 0x00BF},   {0x00C6, 0x00C6},
      {0x00D0, 0x00D0}, {0x00D7, 0x00D8},   {0x00DE, 0x00E1},
      {0x00E6, 0x00E6}, {0x00E8, 0x00EA},   {0x00EC, 0x00ED},
      {0x00F0, 0x00F0}, {0x00F2, 0x00F3},   {0x00F7, 0x00FA},
      {0x00FC, 0x00FC}, {0x00FE, 0x00FE},   {0x0101, 0x0101},
      {0x0111, 0x0111}, {0x0113, 0x0113},   {0x011B, 0x011B},
      {0x0126, 0x0127}, {0x012B, 0x012B},   {0x0131, 0x0133},
      {0x0138, 0x0138}, {0x013F, 0x0142},   {0x0144, 0x0144},
      {0x0148, 0x014B}, {0x014D, 0x014D},   {0x0152, 0x0153},
      {0x0166, 0x0167}, {0x016B, 0x016B},   {0x01CE, 0x01CE},
      {0x01D0, 0x01D0}, {0x01D2, 0x01D2},   {0x01D4, 0x01D4},
      {0x01D6, 0x01D6}, {0x01D8, 0x01D8},   {0x01DA, 0x01DA},
      {0x01DC, 0x01DC}, {0x0251, 0x0251},   {0x0261, 0x0261},
      {0x02C4, 0x02C4}, {0x02C7, 0x02C7},   {0x02C9, 0x02CB},
      {0x02CD, 0x02CD}, {0x02D0, 0x02D0},   {0x02D8, 0x02DB},
      {0x02DD, 0x02DD}, {0x02DF, 0x02DF},   {0x0391, 0x03A1},
      {0x03A3, 0x03A9}, {0x03B1, 0x03C1},   {0x03C3, 0x03C9},
      {0x0401, 0x0401}, {0x0410, 0x044F},   {0x0451, 0x0451},
      {0x2010, 0x2010}, {0x2013, 0x2016},   {0x2018, 0x2019},
      {0x201C, 0x201D}, {0x2020, 0x2022},   {0x2024, 0x2027},
      {0x2030, 0x2030}, {0x2032, 0x2033},   {0x2035, 0x2035},
      {0x203B, 0x203B}, {0x203E, 0x203E},   {0x2074, 0x2074},
      {0x207F, 0x207F}, {0x2081, 0x2084},   {0x20AC, 0x20AC},
      {0x2103, 0x2103}, {0x2105, 0x2105},   {0x2109, 0x2109},
      {0x2113, 0x2113}, {0x2116, 0x2116},   {0x2121, 0x2122},
      {0x2126, 0x2126}, {0x212B, 0x212B},   {0x2153, 0x2154},
      {0x215B, 0x215E}, {0x2160, 0x216B},   {0x2170, 0x2179},
      {0x2190, 0x2199}, {0x21B8, 0x21B9},   {0x21D2, 0x21D2},
      {0x21D4, 0x21D4}, {0x21E7, 0x21E7},   {0x2200, 0x2200},
      {0x2202, 0x2203}, {0x2207, 0x2208},   {0x220B, 0x220B},
      {0x220F, 0x220F}, {0x2211, 0x2211},   {0x2215, 0x2215},
      {0x221A, 0x221A}, {0x221D, 0x2220},   {0x2223, 0x2223},
      {0x2225, 0x2225}, {0x2227, 0x222C},   {0x222E, 0x222E},
      {0x2234, 0x2237}, {0x223C, 0x223D},   {0x2248, 0x2248},
      {0x224C, 0x224C}, {0x2252, 0x2252},   {0x2260, 0x2261},
      {0x2264, 0x2267}, {0x226A, 0x226B},   {0x226E, 0x226F},
      {0x2282, 0x2283}, {0x2286, 0x2287},   {0x2295, 0x2295},
      {0x2299, 0x2299}, {0x22A5, 0x22A5},   {0x22BF, 0x22BF},
      {0x2312, 0x2312}, {0x2460, 0x24E9},   {0x24EB, 0x254B},
      {0x2550, 0x2573}, {0x2580, 0x258F},   {0x2592, 0x2595},
      {0x25A0, 0x25A1}, {0x25A3, 0x25A9},   {0x25B2, 0x25B3},
      {0x25B6, 0x25B7}, {0x25BC, 0x25BD},   {0x25C0, 0x25C1},
      {0x25C6, 0x25C8}, {0x25CB, 0x25CB},   {0x25CE, 0x25D1},
      {0x25E2, 0x25E5}, {0x25EF, 0x25EF},   {0x2605, 0x2606},
      {0x2609, 0x2609}, {0x260E, 0x260F},   {0x2614, 0x2615},
      {0x261C, 0x261C}, {0x261E, 0x261E},   {0x2640, 0x2640},
      {0x2642, 0x2642}, {0x2660, 0x2661},   {0x2663, 0x2665},
      {0x2667, 0x266A}, {0x266C, 0x266D},   {0x266F, 0x266F},
      {0x273D, 0x273D}, {0x2776, 0x277F},   {0xE000, 0xF8FF},
      {0xFFFD, 0xFFFD}, {0xF0000, 0xFFFFD}, {0x100000, 0x10FFFD}};

  /* binary search in table of non-spacing characters */
  if (bisearch(ucs, ambiguous, sizeof(ambiguous) / sizeof(struct interval) - 1))
    return 2;

  return mk_wcwidth(ucs);
}

static inline int mk_wcswidth_cjk(const wchar_t *pwcs, size_t n) {
  int w, width = 0;

  for (; *pwcs && n-- > 0; pwcs++)
    if ((w = mk_wcwidth_cjk(*pwcs)) < 0)
      return -1;
    else
      width += w;

  return width;
}

// convert UTF-8 string to wstring
#ifdef _MSC_VER
static inline std::wstring utf8_decode(const std::string& s) {
    std::string curLocale = setlocale(LC_ALL, "");
    const char* _Source = s.c_str();
    size_t _Dsize = std::strlen(_Source) + 1;
    wchar_t* _Dest = new wchar_t[_Dsize];
    size_t _Osize;
    mbstowcs_s(&_Osize, _Dest, _Dsize, _Source, _Dsize);
    std::wstring result = _Dest;
    delete[] _Dest;
    setlocale(LC_ALL, curLocale.c_str());
    return result;
}
#else 
static inline std::wstring utf8_decode(const std::string& s) {
    std::string curLocale = setlocale(LC_ALL, "");
    const char* _Source = s.c_str();
    size_t _Dsize = mbstowcs(NULL, _Source, 0) + 1;
    wchar_t* _Dest = new wchar_t[_Dsize];
    wmemset(_Dest, 0, _Dsize);
    mbstowcs(_Dest, _Source, _Dsize);
    std::wstring result = _Dest;
    delete[] _Dest;
    setlocale(LC_ALL, curLocale.c_str());
    return result;
}
#endif

} // namespace details

static inline int display_width(const std::string &input) {
  using namespace unicode::details;
  return mk_wcswidth(utf8_decode(input).c_str(), input.size());
}

static inline int display_width(const std::wstring &input) {
  return details::mk_wcswidth(input.c_str(), input.size());
}

} // namespace unicode

#endif
// #include <indicators/setting.hpp>
// #include <indicators/termcolor.hpp>

#include <algorithm>
#include <chrono>
#include <iomanip>
#include <ostream>
#include <string>
#include <vector>

#include <cassert>
#include <cmath>

namespace indicators {
namespace details {

inline void set_stream_color(std::ostream &os, Color color) {
  switch (color) {
  case Color::grey:
    os << termcolor::grey;
    break;
  case Color::red:
    os << termcolor::red;
    break;
  case Color::green:
    os << termcolor::green;
    break;
  case Color::yellow:
    os << termcolor::yellow;
    break;
  case Color::blue:
    os << termcolor::blue;
    break;
  case Color::magenta:
    os << termcolor::magenta;
    break;
  case Color::cyan:
    os << termcolor::cyan;
    break;
  case Color::white:
    os << termcolor::white;
    break;
  default:
    assert(false);
  }
}

inline void set_font_style(std::ostream &os, FontStyle style) {
  switch (style) {
  case FontStyle::bold:
    os << termcolor::bold;
    break;
  case FontStyle::dark:
    os << termcolor::dark;
    break;
  case FontStyle::italic:
    os << termcolor::italic;
    break;
  case FontStyle::underline:
    os << termcolor::underline;
    break;
  case FontStyle::blink:
    os << termcolor::blink;
    break;
  case FontStyle::reverse:
    os << termcolor::reverse;
    break;
  case FontStyle::concealed:
    os << termcolor::concealed;
    break;
  case FontStyle::crossed:
    os << termcolor::crossed;
    break;
  default:
    break;
  }
}

inline std::ostream &write_duration(std::ostream &os, std::chrono::nanoseconds ns) {
  using namespace std;
  using namespace std::chrono;
  using days = duration<int, ratio<86400>>;
  char fill = os.fill();
  os.fill('0');
  auto d = duration_cast<days>(ns);
  ns -= d;
  auto h = duration_cast<hours>(ns);
  ns -= h;
  auto m = duration_cast<minutes>(ns);
  ns -= m;
  auto s = duration_cast<seconds>(ns);
  if (d.count() > 0)
    os << setw(2) << d.count() << "d:";
  if (h.count() > 0)
    os << setw(2) << h.count() << "h:";
  os << setw(2) << m.count() << "m:" << setw(2) << s.count() << 's';
  os.fill(fill);
  return os;
}

class BlockProgressScaleWriter {
public:
  BlockProgressScaleWriter(std::ostream &os, size_t bar_width) : os(os), bar_width(bar_width) {}

  std::ostream &write(float progress) {
    std::string fill_text{"█"};
    std::vector<std::string> lead_characters{" ", "▏", "▎", "▍", "▌", "▋", "▊", "▉"};
    auto value = (std::min)(1.0f, (std::max)(0.0f, progress / 100.0f));
    auto whole_width = std::floor(value * bar_width);
    auto remainder_width = fmod((value * bar_width), 1.0f);
    auto part_width = std::floor(remainder_width * lead_characters.size());
    std::string lead_text = lead_characters[size_t(part_width)];
    if ((bar_width - whole_width - 1) < 0)
      lead_text = "";
    for (size_t i = 0; i < whole_width; ++i)
      os << fill_text;
    os << lead_text;
    for (size_t i = 0; i < (bar_width - whole_width - 1); ++i)
      os << " ";
    return os;
  }

private:
  std::ostream &os;
  size_t bar_width = 0;
};

class ProgressScaleWriter {
public:
  ProgressScaleWriter(std::ostream &os, size_t bar_width, const std::string &fill,
                      const std::string &lead, const std::string &remainder)
      : os(os), bar_width(bar_width), fill(fill), lead(lead), remainder(remainder) {}

  std::ostream &write(float progress) {
    auto pos = static_cast<size_t>(progress * bar_width / 100.0);
    for (size_t i = 0, current_display_width = 0; i < bar_width;) {
      std::string next;

      if (i < pos) {
        next = fill;
        current_display_width = unicode::display_width(fill);
      } else if (i == pos) {
        next = lead;
        current_display_width = unicode::display_width(lead);
      } else {
        next = remainder;
        current_display_width = unicode::display_width(remainder);
      }

      i += current_display_width;

      if (i > bar_width) {
        // `next` is larger than the allowed bar width
        // fill with empty space instead
        os << std::string((bar_width - (i - current_display_width)), ' ');
        break;
      }

      os << next;
    }
    return os;
  }

private:
  std::ostream &os;
  size_t bar_width = 0;
  std::string fill;
  std::string lead;
  std::string remainder;
};

class IndeterminateProgressScaleWriter {
public:
  IndeterminateProgressScaleWriter(std::ostream &os, size_t bar_width, const std::string &fill,
                                   const std::string &lead)
      : os(os), bar_width(bar_width), fill(fill), lead(lead) {}

  std::ostream &write(size_t progress) {
    for (size_t i = 0; i < bar_width;) {
      std::string next;
      size_t current_display_width = 0;

      if (i < progress) {
        next = fill;
        current_display_width = unicode::display_width(fill);
      } else if (i == progress) {
        next = lead;
        current_display_width = unicode::display_width(lead);
      } else {
        next = fill;
        current_display_width = unicode::display_width(fill);
      }

      i += current_display_width;

      if (i > bar_width) {
        // `next` is larger than the allowed bar width
        // fill with empty space instead
        os << std::string((bar_width - (i - current_display_width)), ' ');
        break;
      }

      os << next;
    }
    return os;
  }

private:
  std::ostream &os;
  size_t bar_width = 0;
  std::string fill;
  std::string lead;
};

} // namespace details
} // namespace indicators

#endif


#ifndef INDICATORS_PROGRESS_BAR
#define INDICATORS_PROGRESS_BAR

// #include <indicators/details/stream_helper.hpp>

#include <algorithm>
#include <atomic>
#include <chrono>
#include <cmath>
// #include <indicators/color.hpp>
// #include <indicators/setting.hpp>
// #include <indicators/terminal_size.hpp>
#include <iomanip>
#include <iostream>
#include <sstream>
#include <mutex>
#include <string>
#include <thread>
#include <tuple>
#include <type_traits>
#include <utility>

namespace indicators {

class ProgressBar {
  using Settings =
      std::tuple<option::BarWidth, option::PrefixText, option::PostfixText,
                 option::Start, option::End, option::Fill, option::Lead,
                 option::Remainder, option::MaxPostfixTextLen,
                 option::Completed, option::ShowPercentage,
                 option::ShowElapsedTime, option::ShowRemainingTime,
                 option::SavedStartTime, option::ForegroundColor,
                 option::FontStyles, option::MinProgress, option::MaxProgress,
                 option::ProgressType, option::Stream>;

public:
  template <typename... Args,
            typename std::enable_if<
                details::are_settings_from_tuple<
                    Settings, typename std::decay<Args>::type...>::value,
                void *>::type = nullptr>
  explicit ProgressBar(Args &&... args)
      : settings_(
            details::get<details::ProgressBarOption::bar_width>(
                option::BarWidth{100}, std::forward<Args>(args)...),
            details::get<details::ProgressBarOption::prefix_text>(
                option::PrefixText{}, std::forward<Args>(args)...),
            details::get<details::ProgressBarOption::postfix_text>(
                option::PostfixText{}, std::forward<Args>(args)...),
            details::get<details::ProgressBarOption::start>(
                option::Start{"["}, std::forward<Args>(args)...),
            details::get<details::ProgressBarOption::end>(
                option::End{"]"}, std::forward<Args>(args)...),
            details::get<details::ProgressBarOption::fill>(
                option::Fill{"="}, std::forward<Args>(args)...),
            details::get<details::ProgressBarOption::lead>(
                option::Lead{">"}, std::forward<Args>(args)...),
            details::get<details::ProgressBarOption::remainder>(
                option::Remainder{" "}, std::forward<Args>(args)...),
            details::get<details::ProgressBarOption::max_postfix_text_len>(
                option::MaxPostfixTextLen{0}, std::forward<Args>(args)...),
            details::get<details::ProgressBarOption::completed>(
                option::Completed{false}, std::forward<Args>(args)...),
            details::get<details::ProgressBarOption::show_percentage>(
                option::ShowPercentage{false}, std::forward<Args>(args)...),
            details::get<details::ProgressBarOption::show_elapsed_time>(
                option::ShowElapsedTime{false}, std::forward<Args>(args)...),
            details::get<details::ProgressBarOption::show_remaining_time>(
                option::ShowRemainingTime{false}, std::forward<Args>(args)...),
            details::get<details::ProgressBarOption::saved_start_time>(
                option::SavedStartTime{false}, std::forward<Args>(args)...),
            details::get<details::ProgressBarOption::foreground_color>(
                option::ForegroundColor{Color::unspecified},
                std::forward<Args>(args)...),
            details::get<details::ProgressBarOption::font_styles>(
                option::FontStyles{std::vector<FontStyle>{}},
                std::forward<Args>(args)...),
            details::get<details::ProgressBarOption::min_progress>(
                option::MinProgress{0}, std::forward<Args>(args)...),
            details::get<details::ProgressBarOption::max_progress>(
                option::MaxProgress{100}, std::forward<Args>(args)...),
            details::get<details::ProgressBarOption::progress_type>(
                option::ProgressType{ProgressType::incremental},
                std::forward<Args>(args)...),
            details::get<details::ProgressBarOption::stream>(
                option::Stream{std::cout}, std::forward<Args>(args)...)) {

    // if progress is incremental, start from min_progress
    // else start from max_progress
    const auto type = get_value<details::ProgressBarOption::progress_type>();
    if (type == ProgressType::incremental)
      progress_ = get_value<details::ProgressBarOption::min_progress>();
    else
      progress_ = get_value<details::ProgressBarOption::max_progress>();
  }

  template <typename T, details::ProgressBarOption id>
  void set_option(details::Setting<T, id> &&setting) {
    static_assert(
        !std::is_same<T, typename std::decay<decltype(details::get_value<id>(
                             std::declval<Settings>()))>::type>::value,
        "Setting has wrong type!");
    std::lock_guard<std::mutex> lock(mutex_);
    get_value<id>() = std::move(setting).value;
  }

  template <typename T, details::ProgressBarOption id>
  void set_option(const details::Setting<T, id> &setting) {
    static_assert(
        !std::is_same<T, typename std::decay<decltype(details::get_value<id>(
                             std::declval<Settings>()))>::type>::value,
        "Setting has wrong type!");
    std::lock_guard<std::mutex> lock(mutex_);
    get_value<id>() = setting.value;
  }

  void
  set_option(const details::Setting<
             std::string, details::ProgressBarOption::postfix_text> &setting) {
    std::lock_guard<std::mutex> lock(mutex_);
    get_value<details::ProgressBarOption::postfix_text>() = setting.value;
    if (setting.value.length() >
        get_value<details::ProgressBarOption::max_postfix_text_len>()) {
      get_value<details::ProgressBarOption::max_postfix_text_len>() =
          setting.value.length();
    }
  }

  void set_option(
      details::Setting<std::string, details::ProgressBarOption::postfix_text>
          &&setting) {
    std::lock_guard<std::mutex> lock(mutex_);
    get_value<details::ProgressBarOption::postfix_text>() =
        std::move(setting).value;
    auto &new_value = get_value<details::ProgressBarOption::postfix_text>();
    if (new_value.length() >
        get_value<details::ProgressBarOption::max_postfix_text_len>()) {
      get_value<details::ProgressBarOption::max_postfix_text_len>() =
          new_value.length();
    }
  }

  void set_progress(size_t new_progress) {
    {
      std::lock_guard<std::mutex> lock(mutex_);
      progress_ = new_progress;
    }

    save_start_time();
    print_progress();
  }

  void tick() {
    {
      std::lock_guard<std::mutex> lock{mutex_};
      const auto type = get_value<details::ProgressBarOption::progress_type>();
      if (type == ProgressType::incremental)
        progress_ += 1;
      else
        progress_ -= 1;
    }
    save_start_time();
    print_progress();
  }

  size_t current() {
    std::lock_guard<std::mutex> lock{mutex_};
    return (std::min)(
        progress_,
        size_t(get_value<details::ProgressBarOption::max_progress>()));
  }

  bool is_completed() const {
    return get_value<details::ProgressBarOption::completed>();
  }

  void mark_as_completed() {
    get_value<details::ProgressBarOption::completed>() = true;
    print_progress();
  }

private:
  template <details::ProgressBarOption id>
  auto get_value()
      -> decltype((details::get_value<id>(std::declval<Settings &>()).value)) {
    return details::get_value<id>(settings_).value;
  }

  template <details::ProgressBarOption id>
  auto get_value() const -> decltype(
      (details::get_value<id>(std::declval<const Settings &>()).value)) {
    return details::get_value<id>(settings_).value;
  }

  size_t progress_{0};
  Settings settings_;
  std::chrono::nanoseconds elapsed_;
  std::chrono::time_point<std::chrono::high_resolution_clock> start_time_point_;
  std::mutex mutex_;

  template <typename Indicator, size_t count> friend class MultiProgress;
  template <typename Indicator> friend class DynamicProgress;
  std::atomic<bool> multi_progress_mode_{false};

  void save_start_time() {
    auto &show_elapsed_time =
        get_value<details::ProgressBarOption::show_elapsed_time>();
    auto &saved_start_time =
        get_value<details::ProgressBarOption::saved_start_time>();
    auto &show_remaining_time =
        get_value<details::ProgressBarOption::show_remaining_time>();
    if ((show_elapsed_time || show_remaining_time) && !saved_start_time) {
      start_time_point_ = std::chrono::high_resolution_clock::now();
      saved_start_time = true;
    }
  }

  std::pair<std::string, size_t> get_prefix_text() {
    std::stringstream os;
    os << get_value<details::ProgressBarOption::prefix_text>();
    const auto result = os.str();
    const auto result_size = unicode::display_width(result);
    return {result, result_size};
  }

  std::pair<std::string, size_t> get_postfix_text() {
    std::stringstream os;
    const auto max_progress =
        get_value<details::ProgressBarOption::max_progress>();

    if (get_value<details::ProgressBarOption::show_percentage>()) {
      os << " "
         << (std::min)(static_cast<size_t>(static_cast<float>(progress_) /
                                         max_progress * 100),
                     size_t(100))
         << "%";
    }

    auto &saved_start_time =
        get_value<details::ProgressBarOption::saved_start_time>();

    if (get_value<details::ProgressBarOption::show_elapsed_time>()) {
      os << " [";
      if (saved_start_time)
        details::write_duration(os, elapsed_);
      else
        os << "00:00s";
    }

    if (get_value<details::ProgressBarOption::show_remaining_time>()) {
      if (get_value<details::ProgressBarOption::show_elapsed_time>())
        os << "<";
      else
        os << " [";

      if (saved_start_time) {
        auto eta = std::chrono::nanoseconds(
            progress_ > 0
                ? static_cast<long long>(std::ceil(float(elapsed_.count()) *
                                                   max_progress / progress_))
                : 0);
        auto remaining = eta > elapsed_ ? (eta - elapsed_) : (elapsed_ - eta);
        details::write_duration(os, remaining);
      } else {
        os << "00:00s";
      }

      os << "]";
    } else {
      if (get_value<details::ProgressBarOption::show_elapsed_time>())
        os << "]";
    }

    os << " " << get_value<details::ProgressBarOption::postfix_text>();

    const auto result = os.str();
    const auto result_size = unicode::display_width(result);
    return {result, result_size};
  }

public:
  void print_progress(bool from_multi_progress = false) {
    std::lock_guard<std::mutex> lock{mutex_};

    auto &os = get_value<details::ProgressBarOption::stream>();

    const auto type = get_value<details::ProgressBarOption::progress_type>();
    const auto min_progress =
        get_value<details::ProgressBarOption::min_progress>();
    const auto max_progress =
        get_value<details::ProgressBarOption::max_progress>();
    if (multi_progress_mode_ && !from_multi_progress) {
      if ((type == ProgressType::incremental && progress_ >= max_progress) ||
          (type == ProgressType::decremental && progress_ <= min_progress)) {
        get_value<details::ProgressBarOption::completed>() = true;
      }
      return;
    }
    auto now = std::chrono::high_resolution_clock::now();
    if (!get_value<details::ProgressBarOption::completed>())
      elapsed_ = std::chrono::duration_cast<std::chrono::nanoseconds>(
          now - start_time_point_);

    if (get_value<details::ProgressBarOption::foreground_color>() !=
        Color::unspecified)
      details::set_stream_color(
          os, get_value<details::ProgressBarOption::foreground_color>());

    for (auto &style : get_value<details::ProgressBarOption::font_styles>())
      details::set_font_style(os, style);

    const auto prefix_pair = get_prefix_text();
    const auto prefix_text = prefix_pair.first;
    const auto prefix_length = prefix_pair.second;
    os << "\r" << prefix_text;

    os << get_value<details::ProgressBarOption::start>();

    details::ProgressScaleWriter writer{
        os, get_value<details::ProgressBarOption::bar_width>(),
        get_value<details::ProgressBarOption::fill>(),
        get_value<details::ProgressBarOption::lead>(),
        get_value<details::ProgressBarOption::remainder>()};
    writer.write(double(progress_) / double(max_progress) * 100.0f);

    os << get_value<details::ProgressBarOption::end>();

    const auto postfix_pair = get_postfix_text();
    const auto postfix_text = postfix_pair.first;
    const auto postfix_length = postfix_pair.second;
    os << postfix_text;

    // Get length of prefix text and postfix text
    const auto start_length = get_value<details::ProgressBarOption::start>().size();
    const auto bar_width = get_value<details::ProgressBarOption::bar_width>();
    const auto end_length = get_value<details::ProgressBarOption::end>().size();
    const auto terminal_width = terminal_size().second;
    // prefix + bar_width + postfix should be <= terminal_width
    const int remaining = terminal_width - (prefix_length + start_length + bar_width + end_length + postfix_length);
    if (remaining > 0) {
      os << std::string(remaining, ' ') << "\r";
    } else if (remaining < 0) {
      // Do nothing. Maybe in the future truncate postfix with ...
    }
    os.flush();

    if ((type == ProgressType::incremental && progress_ >= max_progress) ||
        (type == ProgressType::decremental && progress_ <= min_progress)) {
      get_value<details::ProgressBarOption::completed>() = true;
    }
    if (get_value<details::ProgressBarOption::completed>() &&
        !from_multi_progress) // Don't std::endl if calling from MultiProgress
      os << termcolor::reset << std::endl;
  }
};

} // namespace indicators

#endif


#ifndef INDICATORS_BLOCK_PROGRESS_BAR
#define INDICATORS_BLOCK_PROGRESS_BAR

// #include <indicators/color.hpp>
// #include <indicators/details/stream_helper.hpp>

#include <algorithm>
#include <atomic>
#include <chrono>
// #include <indicators/setting.hpp>
// #include <indicators/terminal_size.hpp>
#include <iomanip>
#include <iostream>
#include <sstream>
#include <mutex>
#include <string>
#include <thread>
#include <tuple>
#include <utility>

namespace indicators {

class BlockProgressBar {
  using Settings = std::tuple<option::ForegroundColor, option::BarWidth, option::Start, option::End,
                              option::PrefixText, option::PostfixText, option::ShowPercentage,
                              option::ShowElapsedTime, option::ShowRemainingTime, option::Completed,
                              option::SavedStartTime, option::MaxPostfixTextLen, option::FontStyles,
                              option::MaxProgress, option::Stream>;

public:
  template <typename... Args,
            typename std::enable_if<details::are_settings_from_tuple<
                                        Settings, typename std::decay<Args>::type...>::value,
                                    void *>::type = nullptr>
  explicit BlockProgressBar(Args &&... args)
      : settings_(details::get<details::ProgressBarOption::foreground_color>(
                      option::ForegroundColor{Color::unspecified}, std::forward<Args>(args)...),
                  details::get<details::ProgressBarOption::bar_width>(option::BarWidth{100},
                                                                      std::forward<Args>(args)...),
                  details::get<details::ProgressBarOption::start>(option::Start{"["},
                                                                  std::forward<Args>(args)...),
                  details::get<details::ProgressBarOption::end>(option::End{"]"},
                                                                std::forward<Args>(args)...),
                  details::get<details::ProgressBarOption::prefix_text>(
                      option::PrefixText{""}, std::forward<Args>(args)...),
                  details::get<details::ProgressBarOption::postfix_text>(
                      option::PostfixText{""}, std::forward<Args>(args)...),
                  details::get<details::ProgressBarOption::show_percentage>(
                      option::ShowPercentage{true}, std::forward<Args>(args)...),
                  details::get<details::ProgressBarOption::show_elapsed_time>(
                      option::ShowElapsedTime{false}, std::forward<Args>(args)...),
                  details::get<details::ProgressBarOption::show_remaining_time>(
                      option::ShowRemainingTime{false}, std::forward<Args>(args)...),
                  details::get<details::ProgressBarOption::completed>(option::Completed{false},
                                                                      std::forward<Args>(args)...),
                  details::get<details::ProgressBarOption::saved_start_time>(
                      option::SavedStartTime{false}, std::forward<Args>(args)...),
                  details::get<details::ProgressBarOption::max_postfix_text_len>(
                      option::MaxPostfixTextLen{0}, std::forward<Args>(args)...),
                  details::get<details::ProgressBarOption::font_styles>(
                      option::FontStyles{std::vector<FontStyle>{}}, std::forward<Args>(args)...),
                  details::get<details::ProgressBarOption::max_progress>(
                      option::MaxProgress{100}, std::forward<Args>(args)...),
                  details::get<details::ProgressBarOption::stream>(option::Stream{std::cout},
                                                                   std::forward<Args>(args)...)) {}

  template <typename T, details::ProgressBarOption id>
  void set_option(details::Setting<T, id> &&setting) {
    static_assert(!std::is_same<T, typename std::decay<decltype(details::get_value<id>(
                                       std::declval<Settings>()))>::type>::value,
                  "Setting has wrong type!");
    std::lock_guard<std::mutex> lock(mutex_);
    get_value<id>() = std::move(setting).value;
  }

  template <typename T, details::ProgressBarOption id>
  void set_option(const details::Setting<T, id> &setting) {
    static_assert(!std::is_same<T, typename std::decay<decltype(details::get_value<id>(
                                       std::declval<Settings>()))>::type>::value,
                  "Setting has wrong type!");
    std::lock_guard<std::mutex> lock(mutex_);
    get_value<id>() = setting.value;
  }

  void set_option(
      const details::Setting<std::string, details::ProgressBarOption::postfix_text> &setting) {
    std::lock_guard<std::mutex> lock(mutex_);
    get_value<details::ProgressBarOption::postfix_text>() = setting.value;
    if (setting.value.length() > get_value<details::ProgressBarOption::max_postfix_text_len>()) {
      get_value<details::ProgressBarOption::max_postfix_text_len>() = setting.value.length();
    }
  }

  void
  set_option(details::Setting<std::string, details::ProgressBarOption::postfix_text> &&setting) {
    std::lock_guard<std::mutex> lock(mutex_);
    get_value<details::ProgressBarOption::postfix_text>() = std::move(setting).value;
    auto &new_value = get_value<details::ProgressBarOption::postfix_text>();
    if (new_value.length() > get_value<details::ProgressBarOption::max_postfix_text_len>()) {
      get_value<details::ProgressBarOption::max_postfix_text_len>() = new_value.length();
    }
  }

  void set_progress(float value) {
    {
      std::lock_guard<std::mutex> lock{mutex_};
      progress_ = value;
    }
    save_start_time();
    print_progress();
  }

  void tick() {
    {
      std::lock_guard<std::mutex> lock{mutex_};
      progress_ += 1;
    }
    save_start_time();
    print_progress();
  }

  size_t current() {
    std::lock_guard<std::mutex> lock{mutex_};
    return (std::min)(static_cast<size_t>(progress_),
                    size_t(get_value<details::ProgressBarOption::max_progress>()));
  }

  bool is_completed() const { return get_value<details::ProgressBarOption::completed>(); }

  void mark_as_completed() {
    get_value<details::ProgressBarOption::completed>() = true;
    print_progress();
  }

private:
  template <details::ProgressBarOption id>
  auto get_value() -> decltype((details::get_value<id>(std::declval<Settings &>()).value)) {
    return details::get_value<id>(settings_).value;
  }

  template <details::ProgressBarOption id>
  auto get_value() const
      -> decltype((details::get_value<id>(std::declval<const Settings &>()).value)) {
    return details::get_value<id>(settings_).value;
  }

  Settings settings_;
  float progress_{0.0};
  std::chrono::time_point<std::chrono::high_resolution_clock> start_time_point_;
  std::mutex mutex_;

  template <typename Indicator, size_t count> friend class MultiProgress;
  template <typename Indicator> friend class DynamicProgress;
  std::atomic<bool> multi_progress_mode_{false};

  void save_start_time() {
    auto &show_elapsed_time = get_value<details::ProgressBarOption::show_elapsed_time>();
    auto &saved_start_time = get_value<details::ProgressBarOption::saved_start_time>();
    auto &show_remaining_time = get_value<details::ProgressBarOption::show_remaining_time>();
    if ((show_elapsed_time || show_remaining_time) && !saved_start_time) {
      start_time_point_ = std::chrono::high_resolution_clock::now();
      saved_start_time = true;
    }
  }

  std::pair<std::string, size_t> get_prefix_text() {
    std::stringstream os;
    os << get_value<details::ProgressBarOption::prefix_text>();
    const auto result = os.str();
    const auto result_size = unicode::display_width(result);
    return {result, result_size};
  }

  std::pair<std::string, size_t> get_postfix_text() {
    std::stringstream os;
    const auto max_progress = get_value<details::ProgressBarOption::max_progress>();
    auto now = std::chrono::high_resolution_clock::now();
    auto elapsed = std::chrono::duration_cast<std::chrono::nanoseconds>(now - start_time_point_);

    if (get_value<details::ProgressBarOption::show_percentage>()) {
      os << " " << (std::min)(static_cast<size_t>(progress_ / max_progress * 100.0), size_t(100))
         << "%";
    }

    auto &saved_start_time = get_value<details::ProgressBarOption::saved_start_time>();

    if (get_value<details::ProgressBarOption::show_elapsed_time>()) {
      os << " [";
      if (saved_start_time)
        details::write_duration(os, elapsed);
      else
        os << "00:00s";
    }

    if (get_value<details::ProgressBarOption::show_remaining_time>()) {
      if (get_value<details::ProgressBarOption::show_elapsed_time>())
        os << "<";
      else
        os << " [";

      if (saved_start_time) {
        auto eta = std::chrono::nanoseconds(
            progress_ > 0
                ? static_cast<long long>(std::ceil(float(elapsed.count()) *
                                                   max_progress / progress_))
                : 0);
        auto remaining = eta > elapsed ? (eta - elapsed) : (elapsed - eta);
        details::write_duration(os, remaining);
      } else {
        os << "00:00s";
      }

      os << "]";
    } else {
      if (get_value<details::ProgressBarOption::show_elapsed_time>())
        os << "]";
    }

    os << " " << get_value<details::ProgressBarOption::postfix_text>();

    const auto result = os.str();
    const auto result_size = unicode::display_width(result);
    return {result, result_size};
  }

public:
  void print_progress(bool from_multi_progress = false) {
    std::lock_guard<std::mutex> lock{mutex_};

    auto &os = get_value<details::ProgressBarOption::stream>();

    const auto max_progress = get_value<details::ProgressBarOption::max_progress>();
    if (multi_progress_mode_ && !from_multi_progress) {
      if (progress_ > max_progress) {
        get_value<details::ProgressBarOption::completed>() = true;
      }
      return;
    }

    if (get_value<details::ProgressBarOption::foreground_color>() != Color::unspecified)
      details::set_stream_color(os, get_value<details::ProgressBarOption::foreground_color>());

    for (auto &style : get_value<details::ProgressBarOption::font_styles>())
      details::set_font_style(os, style);

    const auto prefix_pair = get_prefix_text();
    const auto prefix_text = prefix_pair.first;
    const auto prefix_length = prefix_pair.second;
    os << "\r" << prefix_text;

    os << get_value<details::ProgressBarOption::start>();

    details::BlockProgressScaleWriter writer{os,
                                             get_value<details::ProgressBarOption::bar_width>()};
    writer.write(progress_ / max_progress * 100);

    os << get_value<details::ProgressBarOption::end>();

    const auto postfix_pair = get_postfix_text();
    const auto postfix_text = postfix_pair.first;
    const auto postfix_length = postfix_pair.second;
    os << postfix_text;

    // Get length of prefix text and postfix text
    const auto start_length = get_value<details::ProgressBarOption::start>().size();
    const auto bar_width = get_value<details::ProgressBarOption::bar_width>();
    const auto end_length = get_value<details::ProgressBarOption::end>().size();
    const auto terminal_width = terminal_size().second;
    // prefix + bar_width + postfix should be <= terminal_width
    const int remaining = terminal_width - (prefix_length + start_length + bar_width + end_length + postfix_length);
    if (remaining > 0) {
      os << std::string(remaining, ' ') << "\r";
    } else if (remaining < 0) {
      // Do nothing. Maybe in the future truncate postfix with ...
    }
    os.flush();

    if (progress_ > max_progress) {
      get_value<details::ProgressBarOption::completed>() = true;
    }
    if (get_value<details::ProgressBarOption::completed>() &&
        !from_multi_progress) // Don't std::endl if calling from MultiProgress
      os << termcolor::reset << std::endl;
  }
};

} // namespace indicators

#endif


#ifndef INDICATORS_INDETERMINATE_PROGRESS_BAR
#define INDICATORS_INDETERMINATE_PROGRESS_BAR

// #include <indicators/details/stream_helper.hpp>

#include <algorithm>
#include <atomic>
#include <chrono>
#include <cmath>
// #include <indicators/color.hpp>
// #include <indicators/setting.hpp>
// #include <indicators/terminal_size.hpp>
#include <iomanip>
#include <iostream>
#include <mutex>
#include <string>
#include <thread>
#include <tuple>
#include <type_traits>
#include <sstream>
#include <utility>

namespace indicators {

class IndeterminateProgressBar {
  using Settings =
      std::tuple<option::BarWidth, option::PrefixText, option::PostfixText, option::Start,
                 option::End, option::Fill, option::Lead, option::MaxPostfixTextLen,
                 option::Completed, option::ForegroundColor, option::FontStyles, option::Stream>;

  enum class Direction { forward, backward };

  Direction direction_{Direction::forward};

public:
  template <typename... Args,
            typename std::enable_if<details::are_settings_from_tuple<
                                        Settings, typename std::decay<Args>::type...>::value,
                                    void *>::type = nullptr>
  explicit IndeterminateProgressBar(Args &&... args)
      : settings_(details::get<details::ProgressBarOption::bar_width>(option::BarWidth{100},
                                                                      std::forward<Args>(args)...),
                  details::get<details::ProgressBarOption::prefix_text>(
                      option::PrefixText{}, std::forward<Args>(args)...),
                  details::get<details::ProgressBarOption::postfix_text>(
                      option::PostfixText{}, std::forward<Args>(args)...),
                  details::get<details::ProgressBarOption::start>(option::Start{"["},
                                                                  std::forward<Args>(args)...),
                  details::get<details::ProgressBarOption::end>(option::End{"]"},
                                                                std::forward<Args>(args)...),
                  details::get<details::ProgressBarOption::fill>(option::Fill{"."},
                                                                 std::forward<Args>(args)...),
                  details::get<details::ProgressBarOption::lead>(option::Lead{"<==>"},
                                                                 std::forward<Args>(args)...),
                  details::get<details::ProgressBarOption::max_postfix_text_len>(
                      option::MaxPostfixTextLen{0}, std::forward<Args>(args)...),
                  details::get<details::ProgressBarOption::completed>(option::Completed{false},
                                                                      std::forward<Args>(args)...),
                  details::get<details::ProgressBarOption::foreground_color>(
                      option::ForegroundColor{Color::unspecified}, std::forward<Args>(args)...),
                  details::get<details::ProgressBarOption::font_styles>(
                      option::FontStyles{std::vector<FontStyle>{}}, std::forward<Args>(args)...),
                  details::get<details::ProgressBarOption::stream>(option::Stream{std::cout},
                                                                   std::forward<Args>(args)...)) {
    // starts with [<==>...........]
    // progress_ = 0

    // ends with   [...........<==>]
    //             ^^^^^^^^^^^^^^^^^ bar_width
    //             ^^^^^^^^^^^^ (bar_width - len(lead))
    // progress_ = bar_width - len(lead)
    progress_ = 0;
    max_progress_ = get_value<details::ProgressBarOption::bar_width>() -
                    get_value<details::ProgressBarOption::lead>().size() +
                    get_value<details::ProgressBarOption::start>().size() +
                    get_value<details::ProgressBarOption::end>().size();
  }

  template <typename T, details::ProgressBarOption id>
  void set_option(details::Setting<T, id> &&setting) {
    static_assert(!std::is_same<T, typename std::decay<decltype(details::get_value<id>(
                                       std::declval<Settings>()))>::type>::value,
                  "Setting has wrong type!");
    std::lock_guard<std::mutex> lock(mutex_);
    get_value<id>() = std::move(setting).value;
  }

  template <typename T, details::ProgressBarOption id>
  void set_option(const details::Setting<T, id> &setting) {
    static_assert(!std::is_same<T, typename std::decay<decltype(details::get_value<id>(
                                       std::declval<Settings>()))>::type>::value,
                  "Setting has wrong type!");
    std::lock_guard<std::mutex> lock(mutex_);
    get_value<id>() = setting.value;
  }

  void set_option(
      const details::Setting<std::string, details::ProgressBarOption::postfix_text> &setting) {
    std::lock_guard<std::mutex> lock(mutex_);
    get_value<details::ProgressBarOption::postfix_text>() = setting.value;
    if (setting.value.length() > get_value<details::ProgressBarOption::max_postfix_text_len>()) {
      get_value<details::ProgressBarOption::max_postfix_text_len>() = setting.value.length();
    }
  }

  void
  set_option(details::Setting<std::string, details::ProgressBarOption::postfix_text> &&setting) {
    std::lock_guard<std::mutex> lock(mutex_);
    get_value<details::ProgressBarOption::postfix_text>() = std::move(setting).value;
    auto &new_value = get_value<details::ProgressBarOption::postfix_text>();
    if (new_value.length() > get_value<details::ProgressBarOption::max_postfix_text_len>()) {
      get_value<details::ProgressBarOption::max_postfix_text_len>() = new_value.length();
    }
  }

  void tick() {
    {
      std::lock_guard<std::mutex> lock{mutex_};
      if (get_value<details::ProgressBarOption::completed>())
        return;

      progress_ += (direction_ == Direction::forward) ? 1 : -1;
      if (direction_ == Direction::forward && progress_ == max_progress_) {
        // time to go back
        direction_ = Direction::backward;
      } else if (direction_ == Direction::backward && progress_ == 0) {
        direction_ = Direction::forward;
      }
    }
    print_progress();
  }

  bool is_completed() { return get_value<details::ProgressBarOption::completed>(); }

  void mark_as_completed() {
    get_value<details::ProgressBarOption::completed>() = true;
    print_progress();
  }

private:
  template <details::ProgressBarOption id>
  auto get_value() -> decltype((details::get_value<id>(std::declval<Settings &>()).value)) {
    return details::get_value<id>(settings_).value;
  }

  template <details::ProgressBarOption id>
  auto get_value() const
      -> decltype((details::get_value<id>(std::declval<const Settings &>()).value)) {
    return details::get_value<id>(settings_).value;
  }

  size_t progress_{0};
  size_t max_progress_;
  Settings settings_;
  std::chrono::nanoseconds elapsed_;
  std::mutex mutex_;

  template <typename Indicator, size_t count> friend class MultiProgress;
  template <typename Indicator> friend class DynamicProgress;
  std::atomic<bool> multi_progress_mode_{false};

  std::pair<std::string, size_t> get_prefix_text() {
    std::stringstream os;
    os << get_value<details::ProgressBarOption::prefix_text>();
    const auto result = os.str();
    const auto result_size = unicode::display_width(result);
    return {result, result_size};
  }

  std::pair<std::string, size_t> get_postfix_text() {
    std::stringstream os;
    os << " " << get_value<details::ProgressBarOption::postfix_text>();

    const auto result = os.str();
    const auto result_size = unicode::display_width(result);
    return {result, result_size};
  }

public:
  void print_progress(bool from_multi_progress = false) {
    std::lock_guard<std::mutex> lock{mutex_};

    auto &os = get_value<details::ProgressBarOption::stream>();

    if (multi_progress_mode_ && !from_multi_progress) {
      return;
    }
    if (get_value<details::ProgressBarOption::foreground_color>() != Color::unspecified)
      details::set_stream_color(os, get_value<details::ProgressBarOption::foreground_color>());

    for (auto &style : get_value<details::ProgressBarOption::font_styles>())
      details::set_font_style(os, style);

    const auto prefix_pair = get_prefix_text();
    const auto prefix_text = prefix_pair.first;
    const auto prefix_length = prefix_pair.second;
    os << "\r" << prefix_text;

    os << get_value<details::ProgressBarOption::start>();

    details::IndeterminateProgressScaleWriter writer{
        os, get_value<details::ProgressBarOption::bar_width>(),
        get_value<details::ProgressBarOption::fill>(),
        get_value<details::ProgressBarOption::lead>()};
    writer.write(progress_);

    os << get_value<details::ProgressBarOption::end>();

    const auto postfix_pair = get_postfix_text();
    const auto postfix_text = postfix_pair.first;
    const auto postfix_length = postfix_pair.second;
    os << postfix_text;

    // Get length of prefix text and postfix text
    const auto start_length = get_value<details::ProgressBarOption::start>().size();
    const auto bar_width = get_value<details::ProgressBarOption::bar_width>();
    const auto end_length = get_value<details::ProgressBarOption::end>().size();
    const auto terminal_width = terminal_size().second;
    // prefix + bar_width + postfix should be <= terminal_width
    const int remaining = terminal_width - (prefix_length + start_length + bar_width + end_length + postfix_length);
    if (remaining > 0) {
      os << std::string(remaining, ' ') << "\r";
    } else if (remaining < 0) {
      // Do nothing. Maybe in the future truncate postfix with ...
    }
    os.flush();

    if (get_value<details::ProgressBarOption::completed>() &&
        !from_multi_progress) // Don't std::endl if calling from MultiProgress
      os << termcolor::reset << std::endl;
  }
};

} // namespace indicators

#endif


#ifndef INDICATORS_MULTI_PROGRESS
#define INDICATORS_MULTI_PROGRESS
#include <atomic>
#include <functional>
#include <iostream>
#include <mutex>
#include <vector>

// #include <indicators/color.hpp>
// #include <indicators/cursor_movement.hpp>
// #include <indicators/details/stream_helper.hpp>

namespace indicators {

template <typename Indicator, size_t count> class MultiProgress {
public:
  template <typename... Indicators,
            typename = typename std::enable_if<(sizeof...(Indicators) == count)>::type>
  explicit MultiProgress(Indicators &... bars) {
    bars_ = {bars...};
    for (auto &bar : bars_) {
      bar.get().multi_progress_mode_ = true;
    }
  }

  template <size_t index>
  typename std::enable_if<(index >= 0 && index < count), void>::type set_progress(size_t value) {
    if (!bars_[index].get().is_completed())
      bars_[index].get().set_progress(value);
    print_progress();
  }

  template <size_t index>
  typename std::enable_if<(index >= 0 && index < count), void>::type set_progress(float value) {
    if (!bars_[index].get().is_completed())
      bars_[index].get().set_progress(value);
    print_progress();
  }

  template <size_t index>
  typename std::enable_if<(index >= 0 && index < count), void>::type tick() {
    if (!bars_[index].get().is_completed())
      bars_[index].get().tick();
    print_progress();
  }

  template <size_t index>
  typename std::enable_if<(index >= 0 && index < count), bool>::type is_completed() const {
    return bars_[index].get().is_completed();
  }

private:
  std::atomic<bool> started_{false};
  std::mutex mutex_;
  std::vector<std::reference_wrapper<Indicator>> bars_;

  bool _all_completed() {
    bool result{true};
    for (size_t i = 0; i < count; ++i)
      result &= bars_[i].get().is_completed();
    return result;
  }

public:
  void print_progress() {
    std::lock_guard<std::mutex> lock{mutex_};
    if (started_)
      move_up(count);
    for (auto &bar : bars_) {
      bar.get().print_progress(true);
      std::cout << "\n";
    }
    std::cout << termcolor::reset;
    if (!started_)
      started_ = true;
  }
};

} // namespace indicators

#endif


#ifndef INDICATORS_DYNAMIC_PROGRESS
#define INDICATORS_DYNAMIC_PROGRESS

#include <atomic>
#include <functional>
// #include <indicators/color.hpp>
// #include <indicators/setting.hpp>
// #include <indicators/cursor_control.hpp>
// #include <indicators/cursor_movement.hpp>
// #include <indicators/details/stream_helper.hpp>
#include <iostream>
#include <mutex>
#include <vector>

namespace indicators {

template <typename Indicator> class DynamicProgress {
  using Settings = std::tuple<option::HideBarWhenComplete>;

public:
  template <typename... Indicators> explicit DynamicProgress(Indicators &... bars) {
    bars_ = {bars...};
    for (auto &bar : bars_) {
      bar.get().multi_progress_mode_ = true;
      ++total_count_;
      ++incomplete_count_;
    }
  }

  Indicator &operator[](size_t index) {
    print_progress();
    std::lock_guard<std::mutex> lock{mutex_};
    return bars_[index].get();
  }

  size_t push_back(Indicator &bar) {
    std::lock_guard<std::mutex> lock{mutex_};
    bar.multi_progress_mode_ = true;
    bars_.push_back(bar);
    return bars_.size() - 1;
  }

  template <typename T, details::ProgressBarOption id>
  void set_option(details::Setting<T, id> &&setting) {
    static_assert(!std::is_same<T, typename std::decay<decltype(details::get_value<id>(
                                       std::declval<Settings>()))>::type>::value,
                  "Setting has wrong type!");
    std::lock_guard<std::mutex> lock(mutex_);
    get_value<id>() = std::move(setting).value;
  }

  template <typename T, details::ProgressBarOption id>
  void set_option(const details::Setting<T, id> &setting) {
    static_assert(!std::is_same<T, typename std::decay<decltype(details::get_value<id>(
                                       std::declval<Settings>()))>::type>::value,
                  "Setting has wrong type!");
    std::lock_guard<std::mutex> lock(mutex_);
    get_value<id>() = setting.value;
  }

private:
  Settings settings_;
  std::atomic<bool> started_{false};
  std::mutex mutex_;
  std::vector<std::reference_wrapper<Indicator>> bars_;
  std::atomic<size_t> total_count_{0};
  std::atomic<size_t> incomplete_count_{0};

  template <details::ProgressBarOption id>
  auto get_value() -> decltype((details::get_value<id>(std::declval<Settings &>()).value)) {
    return details::get_value<id>(settings_).value;
  }

  template <details::ProgressBarOption id>
  auto get_value() const
      -> decltype((details::get_value<id>(std::declval<const Settings &>()).value)) {
    return details::get_value<id>(settings_).value;
  }

public:
  void print_progress() {
    std::lock_guard<std::mutex> lock{mutex_};
    auto &hide_bar_when_complete = get_value<details::ProgressBarOption::hide_bar_when_complete>();
    if (hide_bar_when_complete) {
      // Hide completed bars
      if (started_) {
        for (size_t i = 0; i < incomplete_count_; ++i) {
          move_up(1);
          erase_line();
          std::cout << std::flush;
        }
      }
      incomplete_count_ = 0;
      for (auto &bar : bars_) {
        if (!bar.get().is_completed()) {
          bar.get().print_progress(true);
          std::cout << "\n";
          ++incomplete_count_;
        }
      }
      if (!started_)
        started_ = true;
    } else {
      // Don't hide any bars
      if (started_)
        move_up(static_cast<int>(total_count_));
      for (auto &bar : bars_) {
        bar.get().print_progress(true);
        std::cout << "\n";
      }
      if (!started_)
        started_ = true;
    }
    total_count_ = bars_.size();
    std::cout << termcolor::reset;
  }
};

} // namespace indicators

#endif


#ifndef INDICATORS_PROGRESS_SPINNER
#define INDICATORS_PROGRESS_SPINNER

// #include <indicators/details/stream_helper.hpp>

#include <algorithm>
#include <atomic>
#include <chrono>
#include <cmath>
// #include <indicators/color.hpp>
// #include <indicators/setting.hpp>
#include <iomanip>
#include <iostream>
#include <mutex>
#include <string>
#include <thread>
#include <tuple>
#include <vector>

namespace indicators {

class ProgressSpinner {
  using Settings =
      std::tuple<option::ForegroundColor, option::PrefixText, option::PostfixText,
                 option::ShowPercentage, option::ShowElapsedTime, option::ShowRemainingTime,
                 option::ShowSpinner, option::SavedStartTime, option::Completed,
                 option::MaxPostfixTextLen, option::SpinnerStates, option::FontStyles,
                 option::MaxProgress, option::Stream>;

public:
  template <typename... Args,
            typename std::enable_if<details::are_settings_from_tuple<
                                        Settings, typename std::decay<Args>::type...>::value,
                                    void *>::type = nullptr>
  explicit ProgressSpinner(Args &&... args)
      : settings_(
            details::get<details::ProgressBarOption::foreground_color>(
                option::ForegroundColor{Color::unspecified}, std::forward<Args>(args)...),
            details::get<details::ProgressBarOption::prefix_text>(option::PrefixText{},
                                                                  std::forward<Args>(args)...),
            details::get<details::ProgressBarOption::postfix_text>(option::PostfixText{},
                                                                   std::forward<Args>(args)...),
            details::get<details::ProgressBarOption::show_percentage>(option::ShowPercentage{true},
                                                                      std::forward<Args>(args)...),
            details::get<details::ProgressBarOption::show_elapsed_time>(
                option::ShowElapsedTime{false}, std::forward<Args>(args)...),
            details::get<details::ProgressBarOption::show_remaining_time>(
                option::ShowRemainingTime{false}, std::forward<Args>(args)...),
            details::get<details::ProgressBarOption::spinner_show>(option::ShowSpinner{true},
                                                                   std::forward<Args>(args)...),
            details::get<details::ProgressBarOption::saved_start_time>(
                option::SavedStartTime{false}, std::forward<Args>(args)...),
            details::get<details::ProgressBarOption::completed>(option::Completed{false},
                                                                std::forward<Args>(args)...),
            details::get<details::ProgressBarOption::max_postfix_text_len>(
                option::MaxPostfixTextLen{0}, std::forward<Args>(args)...),
            details::get<details::ProgressBarOption::spinner_states>(
                option::SpinnerStates{
                    std::vector<std::string>{"⠋", "⠙", "⠹", "⠸", "⠼", "⠴", "⠦", "⠧", "⠇", "⠏"}},
                std::forward<Args>(args)...),
            details::get<details::ProgressBarOption::font_styles>(
                option::FontStyles{std::vector<FontStyle>{}}, std::forward<Args>(args)...),
            details::get<details::ProgressBarOption::max_progress>(option::MaxProgress{100},
                                                                   std::forward<Args>(args)...),
            details::get<details::ProgressBarOption::stream>(option::Stream{std::cout},
                                                             std::forward<Args>(args)...)) {}

  template <typename T, details::ProgressBarOption id>
  void set_option(details::Setting<T, id> &&setting) {
    static_assert(!std::is_same<T, typename std::decay<decltype(details::get_value<id>(
                                       std::declval<Settings>()))>::type>::value,
                  "Setting has wrong type!");
    std::lock_guard<std::mutex> lock(mutex_);
    get_value<id>() = std::move(setting).value;
  }

  template <typename T, details::ProgressBarOption id>
  void set_option(const details::Setting<T, id> &setting) {
    static_assert(!std::is_same<T, typename std::decay<decltype(details::get_value<id>(
                                       std::declval<Settings>()))>::type>::value,
                  "Setting has wrong type!");
    std::lock_guard<std::mutex> lock(mutex_);
    get_value<id>() = setting.value;
  }

  void set_option(
      const details::Setting<std::string, details::ProgressBarOption::postfix_text> &setting) {
    std::lock_guard<std::mutex> lock(mutex_);
    get_value<details::ProgressBarOption::postfix_text>() = setting.value;
    if (setting.value.length() > get_value<details::ProgressBarOption::max_postfix_text_len>()) {
      get_value<details::ProgressBarOption::max_postfix_text_len>() = setting.value.length();
    }
  }

  void
  set_option(details::Setting<std::string, details::ProgressBarOption::postfix_text> &&setting) {
    std::lock_guard<std::mutex> lock(mutex_);
    get_value<details::ProgressBarOption::postfix_text>() = std::move(setting).value;
    auto &new_value = get_value<details::ProgressBarOption::postfix_text>();
    if (new_value.length() > get_value<details::ProgressBarOption::max_postfix_text_len>()) {
      get_value<details::ProgressBarOption::max_postfix_text_len>() = new_value.length();
    }
  }

  void set_progress(size_t value) {
    {
      std::lock_guard<std::mutex> lock{mutex_};
      progress_ = value;
    }
    save_start_time();
    print_progress();
  }

  void tick() {
    {
      std::lock_guard<std::mutex> lock{mutex_};
      progress_ += 1;
    }
    save_start_time();
    print_progress();
  }

  size_t current() {
    std::lock_guard<std::mutex> lock{mutex_};
    return (std::min)(progress_, size_t(get_value<details::ProgressBarOption::max_progress>()));
  }

  bool is_completed() const { return get_value<details::ProgressBarOption::completed>(); }

  void mark_as_completed() {
    get_value<details::ProgressBarOption::completed>() = true;
    print_progress();
  }

private:
  Settings settings_;
  size_t progress_{0};
  size_t index_{0};
  std::chrono::time_point<std::chrono::high_resolution_clock> start_time_point_;
  std::mutex mutex_;

  template <details::ProgressBarOption id>
  auto get_value() -> decltype((details::get_value<id>(std::declval<Settings &>()).value)) {
    return details::get_value<id>(settings_).value;
  }

  template <details::ProgressBarOption id>
  auto get_value() const
      -> decltype((details::get_value<id>(std::declval<const Settings &>()).value)) {
    return details::get_value<id>(settings_).value;
  }

  void save_start_time() {
    auto &show_elapsed_time = get_value<details::ProgressBarOption::show_elapsed_time>();
    auto &show_remaining_time = get_value<details::ProgressBarOption::show_remaining_time>();
    auto &saved_start_time = get_value<details::ProgressBarOption::saved_start_time>();
    if ((show_elapsed_time || show_remaining_time) && !saved_start_time) {
      start_time_point_ = std::chrono::high_resolution_clock::now();
      saved_start_time = true;
    }
  }

public:
  void print_progress() {
    std::lock_guard<std::mutex> lock{mutex_};

    auto &os = get_value<details::ProgressBarOption::stream>();

    const auto max_progress = get_value<details::ProgressBarOption::max_progress>();
    auto now = std::chrono::high_resolution_clock::now();
    auto elapsed = std::chrono::duration_cast<std::chrono::nanoseconds>(now - start_time_point_);

    if (get_value<details::ProgressBarOption::foreground_color>() != Color::unspecified)
      details::set_stream_color(os, get_value<details::ProgressBarOption::foreground_color>());

    for (auto &style : get_value<details::ProgressBarOption::font_styles>())
      details::set_font_style(os, style);

    os << get_value<details::ProgressBarOption::prefix_text>();
    if (get_value<details::ProgressBarOption::spinner_show>())
      os << get_value<details::ProgressBarOption::spinner_states>()
              [index_ % get_value<details::ProgressBarOption::spinner_states>().size()];
    if (get_value<details::ProgressBarOption::show_percentage>()) {
      os << " " << std::size_t(progress_ / double(max_progress) * 100) << "%";
    }

    if (get_value<details::ProgressBarOption::show_elapsed_time>()) {
      os << " [";
      details::write_duration(os, elapsed);
    }

    if (get_value<details::ProgressBarOption::show_remaining_time>()) {
      if (get_value<details::ProgressBarOption::show_elapsed_time>())
        os << "<";
      else
        os << " [";
      auto eta = std::chrono::nanoseconds(
          progress_ > 0
              ? static_cast<long long>(std::ceil(float(elapsed.count()) *
                                                 max_progress / progress_))
              : 0);
      auto remaining = eta > elapsed ? (eta - elapsed) : (elapsed - eta);
      details::write_duration(os, remaining);
      os << "]";
    } else {
      if (get_value<details::ProgressBarOption::show_elapsed_time>())
        os << "]";
    }

    if (get_value<details::ProgressBarOption::max_postfix_text_len>() == 0)
      get_value<details::ProgressBarOption::max_postfix_text_len>() = 10;
    os << " " << get_value<details::ProgressBarOption::postfix_text>()
       << std::string(get_value<details::ProgressBarOption::max_postfix_text_len>(), ' ') << "\r";
    os.flush();
    index_ += 1;
    if (progress_ > max_progress) {
      get_value<details::ProgressBarOption::completed>() = true;
    }
    if (get_value<details::ProgressBarOption::completed>())
      os << termcolor::reset << std::endl;
  }
};

} // namespace indicators

#endif
