# Supplementary material for: Ultrafast genome-wide inference of pairwise coalescence times
Source: Genome Res. 2023 Jul;33(7):1023–31. doi: 10.1101/gr.277665.123 (PMC10538485; doi:10.1101/gr.277665.123)
Supplement: Supplement 3 [file Supplemental_Table_1.xlsx]

## Sheet: By frequency
Selection coefficient:	0			0.00001			0.0001			0.0005			0.00075			0.001			0.002			0.003			0.004			0.005			0.01
Sample allele frequency:	0.55	0.7	0.9	0.55	0.7	0.9	0.55	0.7	0.9	0.55	0.7	0.9	0.55	0.7	0.9	0.55	0.7	0.9	0.55	0.7	0.9	0.55	0.7	0.9	0.55	0.7	0.9	0.55	0.7	0.9	0.55	0.7	0.9
tajima_W=50000	0.5	0.5	0.5	0.6259	0.6997	0.4525	0.5806	0.5687	0.4315	0.4576	0.554	0.5547	0.5131	0.5779	0.6893	0.5219	0.5969	0.7402	0.5582	0.7664	0.8752	0.6215	0.8012	0.9712	0.6301	0.8063	0.9721	0.6072	0.8517	0.9709	0.7162	0.8963	0.9841
tajima_W=100000	0.5	0.5	0.5	0.5264	0.627	0.4312	0.4539	0.5629	0.4831	0.4935	0.5777	0.5842	0.483	0.5351	0.6327	0.4924	0.5514	0.7121	0.5303	0.7018	0.8053	0.6051	0.7877	0.9253	0.5891	0.7863	0.9394	0.6016	0.8395	0.9584	0.7021	0.913	0.9772
gammasmc_W=10_T=500	0.5	0.5	0.5	0.5177	0.3863	0.47015	0.4801	0.45625	0.54775	0.5991	0.5559	0.5694	0.65485	0.681	0.6567	0.78105	0.6906	0.74625	0.93235	0.97785	0.97155	0.9878	0.99955	0.99865	0.9995	1	1	0.9999	1	1	1	1	1
gammasmc_W=10000_T=500	0.5	0.5	0.5	0.51695	0.3784	0.47005	0.48085	0.455	0.5519	0.5973	0.5538	0.56415	0.6519	0.679	0.6533	0.7786	0.68995	0.749	0.9282	0.9775	0.9727	0.9872	0.9999	0.999	0.9994	1	1	0.9998	1	1	1	1	1
gammasmc_W=100000_T=500	0.5	0.5	0.5	0.5337	0.3824	0.4578	0.47545	0.4576	0.5581	0.5963	0.5486	0.54015	0.6353	0.6557	0.6345	0.769	0.6915	0.7193	0.9351	0.9804	0.9767	0.98835	0.9996	0.9998	1	1	1	1	1	1	1	1	1
gammasmc_W=10_T=1000	0.5	0.5	0.5	0.41675	0.339	0.45885	0.40245	0.41825	0.48675	0.6132	0.6667	0.6101	0.6953	0.79385	0.778	0.8846	0.8285	0.8663	0.97605	0.99715	0.99285	0.9974	0.9998	1	0.9999	1	1	1	1	1	1	1	1
gammasmc_W=10000_T=1000	0.5	0.5	0.5	0.4178	0.3364	0.4718	0.40235	0.4219	0.4971	0.6221	0.67225	0.61585	0.695	0.80175	0.7826	0.89055	0.8357	0.86915	0.9785	0.9973	0.9945	0.997	0.9999	1	1	1	1	1	1	1	1	1	1
gammasmc_W=100000_T=1000	0.5	0.5	0.5	0.4419	0.369	0.46975	0.4534	0.4601	0.5164	0.6424	0.6461	0.5862	0.6977	0.791	0.7466	0.8656	0.8352	0.8365	0.9785	0.9986	0.9961	0.994	0.9997	1	1	1	1	1	1	1	1	1	1
gammasmc_W=10_T=2000	0.5	0.5	0.5	0.336	0.3045	0.4871	0.3284	0.3943	0.49785	0.65425	0.7225	0.737	0.74355	0.84295	0.88905	0.9149	0.9088	0.9516	0.98045	0.9981	0.997	0.99405	0.9997	1	0.999	1	1	0.9994	1	1	0.9994	1	1
gammasmc_W=10000_T=2000	0.5	0.5	0.5	0.334	0.3007	0.4782	0.3308	0.3986	0.4949	0.6658	0.7261	0.7412	0.7535	0.8583	0.8952	0.9214	0.9165	0.9532	0.9835	0.9986	0.9974	0.9952	0.9998	1	0.9998	1	1	1	1	1	0.9997	1	1
gammasmc_W=100000_T=2000	0.5	0.5	0.5	0.3597	0.3697	0.4627	0.3691	0.4518	0.5109	0.6395	0.7016	0.6721	0.7108	0.8426	0.8555	0.8588	0.9094	0.9292	0.9716	0.9977	0.9988	0.9834	0.9996	1	0.9979	0.9998	1	0.9986	1	1	0.9996	1	1
gammasmc_W=10_T=3000	0.5	0.5	0.5	0.3044	0.2756	0.46635	0.3064	0.3806	0.48255	0.6854	0.73765	0.79675	0.75885	0.8648	0.92095	0.90915	0.9063	0.96835	0.9743	0.9942	0.99855	0.98485	0.9969	1	0.9933	0.9996	1	0.9933	0.9998	1	0.995	1	1
gammasmc_W=10000_T=3000	0.5	0.5	0.5	0.2907	0.2724	0.4566	0.3051	0.38095	0.47055	0.67725	0.74475	0.7943	0.7555	0.883	0.9266	0.9109	0.9193	0.97	0.9752	0.9964	0.9987	0.9866	0.9985	1	0.9944	1	1	0.9938	0.9998	1	0.9966	1	1
gammasmc_W=100000_T=3000	0.5	0.5	0.5	0.343	0.3702	0.4465	0.3607	0.433	0.4997	0.6294	0.7076	0.7179	0.695	0.8376	0.8949	0.8198	0.9026	0.9501	0.9523	0.9938	0.9988	0.9711	0.9991	1	0.9886	0.9994	1	0.9922	0.9998	1	0.9977	1	1
gammasmc_W=10_T=4000	0.5	0.5	0.5	0.2696	0.27205	0.44375	0.29565	0.36905	0.46315	0.67265	0.75475	0.81375	0.7401	0.86155	0.9236	0.87875	0.906	0.9683	0.9491	0.9864	0.9972	0.96265	0.9901	0.9998	0.97365	0.9943	1	0.9686	0.9959	0.9999	0.9796	0.9975	1
gammasmc_W=10000_T=4000	0.5	0.5	0.5	0.2578	0.2614	0.43045	0.28435	0.3655	0.45435	0.6654	0.764	0.821	0.7367	0.8834	0.9304	0.88435	0.91995	0.9719	0.9497	0.9902	0.9985	0.9639	0.9936	1	0.9758	0.997	1	0.9706	0.9982	1	0.9828	0.9993	1
gammasmc_W=100000_T=4000	0.5	0.5	0.5	0.33505	0.3648	0.4292	0.3583	0.4176	0.4815	0.6091	0.7024	0.7407	0.676	0.819	0.9014	0.7844	0.8853	0.9563	0.9227	0.9865	0.9986	0.9541	0.997	1	0.9723	0.9985	1	0.9806	0.9993	1	0.9938	1	1
gammasmc_W=10_T=5000	0.5	0.5	0.5	0.24925	0.27315	0.42085	0.2856	0.3665	0.44655	0.6502	0.7722	0.83095	0.70995	0.86095	0.92125	0.8302	0.90415	0.96575	0.9095	0.9772	0.9954	0.92645	0.9813	0.9989	0.93735	0.987	0.9995	0.9294	0.9892	0.9996	0.952	0.9902	1
gammasmc_W=10000_T=5000	0.5	0.5	0.5	0.23535	0.2567	0.41685	0.27315	0.3495	0.4443	0.65	0.7697	0.83565	0.7115	0.8769	0.9286	0.8445	0.9155	0.9678	0.9173	0.982	0.9972	0.9381	0.9864	0.9998	0.9488	0.9912	0.9999	0.9418	0.9932	0.9999	0.961	0.9945	1
gammasmc_W=100000_T=5000	0.5	0.5	0.5	0.3309	0.3586	0.4248	0.3611	0.4078	0.4685	0.5944	0.6955	0.7549	0.6533	0.7959	0.8983	0.7537	0.8558	0.9548	0.8922	0.9759	0.9981	0.9325	0.9928	1	0.9496	0.9953	1	0.9622	0.998	1	0.9869	0.9998	1
gammasmc_W=10_T=10000	0.5	0.5	0.5	0.1942	0.2216	0.38575	0.2392	0.2983	0.4674	0.47625	0.67375	0.83385	0.50675	0.71885	0.8865	0.56135	0.7875	0.9085	0.65885	0.8501	0.947	0.7016	0.86085	0.96105	0.69345	0.8769	0.9619	0.6668	0.8866	0.9699	0.741	0.8837	0.96765
gammasmc_W=10000_T=10000	0.5	0.5	0.5	0.15815	0.2013	0.3676	0.22605	0.2981	0.4399	0.4771	0.6881	0.8241	0.522	0.7554	0.8883	0.5901	0.8272	0.9189	0.7001	0.9013	0.9709	0.76035	0.909	0.9866	0.7425	0.9249	0.9871	0.7137	0.931	0.99	0.7912	0.9323	0.9921
gammasmc_W=100000_T=10000	0.5	0.5	0.5	0.2937	0.3403	0.4038	0.3554	0.3899	0.4494	0.5318	0.6406	0.7254	0.5756	0.6739	0.831	0.6398	0.7234	0.8815	0.7369	0.8782	0.9748	0.8144	0.9231	0.9964	0.8048	0.9393	0.9973	0.8467	0.9521	0.999	0.9091	0.9755	0.9999
gammasmc_W=10_T=20000	0.5	0.5	0.5	0.0459	0.13725	0.3227	0.0909	0.21025	0.3976	0.26365	0.51335	0.64315	0.34265	0.5334	0.71725	0.3705	0.6076	0.713	0.41085	0.635	0.75465	0.45375	0.63305	0.772	0.45905	0.6574	0.7927	0.41085	0.62355	0.78295	0.47135	0.617	0.77785
gammasmc_W=10000_T=20000	0.5	0.5	0.5	0.0633	0.1207	0.3141	0.1399	0.2214	0.3935	0.3278	0.5172	0.6569	0.3977	0.56995	0.74095	0.4216	0.64815	0.7622	0.486	0.7011	0.8162	0.53025	0.67465	0.8568	0.522	0.7221	0.85835	0.4803	0.69175	0.86635	0.5465	0.6778	0.85685
gammasmc_W=100000_T=20000	0.5	0.5	0.5	0.2566	0.2872	0.3563	0.3237	0.3527	0.3938	0.484	0.5902	0.5951	0.5045	0.5946	0.6597	0.567	0.5936	0.723	0.5746	0.7629	0.8441	0.6518	0.7854	0.9034	0.616	0.8102	0.9404	0.6635	0.8111	0.9446	0.7364	0.8626	0.9795
gammasmc_W=10_T=50000	0.5	0.5	0.5	0.3636	0.32	0.38	0.49995	0.485	0.495	0.505	0.5	0.5	0.505	0.5	0.5	0.505	0.5	0.5	0.505	0.5	0.5	0.505	0.5	0.5	0.505	0.5	0.5	0.505	0.5	0.5	0.505	0.5	0.5
gammasmc_W=10000_T=50000	0.5	0.5	0.5	0.35925	0.3	0.345	0.4951	0.485	0.49	0.505	0.5	0.5	0.505	0.5	0.5	0.505	0.5	0.495	0.505	0.5	0.5	0.50005	0.5	0.5	0.505	0.5	0.5	0.505	0.5	0.5	0.505	0.5	0.5
gammasmc_W=100000_T=50000	0.5	0.5	0.5	0.3538	0.29	0.35005	0.4951	0.47	0.49005	0.5049	0.49	0.5	0.5002	0.495	0.5	0.51	0.5	0.505	0.4952	0.485	0.5	0.5001	0.48	0.5002	0.51	0.5	0.505	0.51	0.495	0.4951	0.5051	0.5	0.495
gammasmc_W=10_T=100000	0.5	0.5	0.5	0.5	0.5	0.5	0.5	0.5	0.5	0.5	0.5	0.5	0.5	0.5	0.5	0.5	0.5	0.5	0.5	0.5	0.5	0.5	0.5	0.5	0.5	0.5	0.5	0.5	0.5	0.5	0.5	0.5	0.5
gammasmc_W=10000_T=100000	0.5	0.5	0.5	0.5	0.5	0.5	0.5	0.5	0.5	0.5	0.5	0.5	0.5	0.5	0.5	0.5	0.5	0.5	0.5	0.5	0.5	0.5	0.5	0.5	0.5	0.5	0.5	0.5	0.5	0.5	0.5	0.5	0.5
gammasmc_W=100000_T=100000	0.5	0.5	0.5	0.5	0.5	0.5	0.5	0.5	0.5	0.5	0.5	0.5	0.5	0.5	0.5	0.5	0.5	0.5	0.5	0.5	0.5	0.5	0.5	0.5	0.5	0.5	0.5	0.5	0.5	0.5	0.5	0.5	0.5
gammasmc_W=10_T=500000	0.5	0.5	0.5	0.5	0.5	0.5	0.5	0.5	0.5	0.5	0.5	0.5	0.5	0.5	0.5	0.5	0.5	0.5	0.5	0.5	0.5	0.5	0.5	0.5	0.5	0.5	0.5	0.5	0.5	0.5	0.5	0.5	0.5
gammasmc_W=10000_T=500000	0.5	0.5	0.5	0.5	0.5	0.5	0.5	0.5	0.5	0.5	0.5	0.5	0.5	0.5	0.5	0.5	0.5	0.5	0.5	0.5	0.5	0.5	0.5	0.5	0.5	0.5	0.5	0.5	0.5	0.5	0.5	0.5	0.5
gammasmc_W=100000_T=500000	0.5	0.5	0.5	0.5	0.5	0.5	0.5	0.5	0.5	0.5	0.5	0.5	0.5	0.5	0.5	0.5	0.5	0.5	0.5	0.5	0.5	0.5	0.5	0.5	0.5	0.5	0.5	0.5	0.5	0.5	0.5	0.5	0.5
selscan_ihs_W=10	0	0.00456	0.01875	0.49639	0.40284	0.48786	0.41752	0.39802	0.46727	0.70612	0.67387	0.49291	0.74082	0.77287	0.56911	0.91086	0.88668	0.71381	0.97398	0.98309	0.86499	0.98948	0.99696	0.93065	0.99852	0.99859	0.94797	0.99945	0.99996	0.97631	0.99996	1	0.95101
selscan_ihs_W=100	0.12353	0.07548	0.10211	0.50546	0.42214	0.49975	0.44498	0.4113	0.46426	0.70078	0.67251	0.50535	0.73239	0.77276	0.57269	0.89741	0.87945	0.71324	0.96823	0.98013	0.86196	0.98341	0.99511	0.92894	0.9969	0.99791	0.94797	0.99917	0.99989	0.97573	0.99995	1	0.95094
selscan_ihs_W=1000	0.43987	0.47684	0.44246	0.53515	0.4633	0.52648	0.49487	0.45602	0.51447	0.67036	0.6489	0.54224	0.69246	0.72007	0.57789	0.83804	0.84791	0.70414	0.93302	0.96189	0.85714	0.96713	0.99094	0.91795	0.98927	0.9923	0.94604	0.99354	0.99819	0.97133	0.99965	0.99993	0.95066
selscan_ihs_W=10000	0.55641	0.54537	0.5501	0.57916	0.50278	0.55782	0.53419	0.5278	0.5422	0.65027	0.64385	0.61191	0.67838	0.69083	0.60829	0.78936	0.8019	0.71591	0.88245	0.92881	0.87137	0.9308	0.97785	0.91433	0.97242	0.99016	0.95012	0.98442	0.991	0.97012	0.99915	0.9998	0.96189
selscan_ihs_W=100000	0.57121	0.5633	0.56329	0.5735	0.54295	0.57117	0.56	0.56352	0.56207	0.60873	0.59833	0.57804	0.6225	0.6319	0.59589	0.67937	0.68262	0.63107	0.79327	0.84625	0.81243	0.90441	0.93225	0.90755	0.95374	0.96027	0.95044	0.97203	0.98477	0.96576	0.99823	0.99896	0.99339
selscan_nsl_W=10	0	0.00447	0.01651	0.40441	0.38371	0.44218	0.36829	0.40038	0.40676	0.72186	0.7053	0.5335	0.77913	0.80649	0.69068	0.91972	0.90252	0.7632	0.97711	0.98776	0.93174	0.99133	0.99781	0.97229	0.99843	0.99938	0.96843	0.99913	0.99978	0.98948	0.99995	0.99999	0.95997
selscan_nsl_W=100	0.11972	0.07992	0.09583	0.43189	0.43303	0.49434	0.38712	0.40805	0.40422	0.71518	0.7021	0.54853	0.76638	0.8017	0.6923	0.90885	0.89583	0.76224	0.97059	0.98646	0.93071	0.9872	0.99758	0.97127	0.99694	0.99904	0.96851	0.99868	0.99968	0.98946	0.99992	0.99998	0.95997
selscan_nsl_W=1000	0.43911	0.4481	0.43247	0.47938	0.46872	0.54453	0.46234	0.45428	0.47995	0.67814	0.68029	0.56756	0.73062	0.75212	0.69522	0.85384	0.86579	0.74802	0.93471	0.97418	0.92108	0.97508	0.99675	0.96641	0.98741	0.99629	0.96821	0.99252	0.99735	0.98714	0.99959	0.99994	0.95996
selscan_nsl_W=10000	0.55388	0.54662	0.54584	0.53558	0.50613	0.57841	0.5205	0.53192	0.54639	0.65639	0.69245	0.64213	0.69894	0.72807	0.66545	0.80572	0.83104	0.7588	0.89366	0.95619	0.92491	0.9501	0.9887	0.96763	0.97874	0.99424	0.97687	0.98719	0.99618	0.99366	0.99793	0.99977	0.96897
selscan_nsl_W=100000	0.56552	0.55978	0.56086	0.56652	0.54732	0.58045	0.56069	0.55885	0.5642	0.62159	0.62722	0.59413	0.64021	0.65853	0.62261	0.7017	0.7044	0.65988	0.81634	0.87861	0.85271	0.91091	0.95174	0.94525	0.95491	0.97039	0.96964	0.97346	0.98848	0.98313	0.9957	0.99893	0.99839
W=10 is equivalnent to no window around focal SNP

## Sheet: By mutation age
Selection coefficient:	0								0.0001								0.001								0.005								0.01								0.05
Mutation age (in genereations):	100	500	750	1000	2000	3000	4000	5000	100	500	750	1000	2000	3000	4000	5000	100	500	750	1000	2000	3000	4000	5000	100	500	750	1000	2000	3000	4000	5000	100	500	750	1000	2000	3000	4000	5000	100	500	750	1000	2000	3000	4000	5000
tajima_W=50000	0.5	0.5	0.5	0.5	0.5	0.5	0.5	0.5	0.4259	0.5032	0.4963	0.504	0.5499	0.4646	0.4918	0.466	0.4959	0.4708	0.5867	0.4874	0.5999	0.4736	0.5182	0.4558	0.4888	0.5297	0.5772	0.5492	0.6471	0.8217	0.9388	0.9075	0.4843	0.4638	0.5322	0.6216	0.9607	0.9838	0.9464	0.9443	0.521	0.9866	0.9847	0.9775	0.9977	0.994	0.9797	0.97
tajima_W=100000	0.5	0.5	0.5	0.5	0.5	0.5	0.5	0.5	0.4582	0.4888	0.5133	0.4441	0.5589	0.5004	0.4418	0.3958	0.5209	0.4752	0.5425	0.5147	0.6088	0.5005	0.4506	0.4401	0.4936	0.5374	0.6051	0.5345	0.65	0.8365	0.9004	0.8557	0.4767	0.5332	0.551	0.619	0.9502	0.9587	0.9346	0.9293	0.5523	0.9971	0.9996	0.9787	0.9993	0.993	0.989	0.9829
gammasmc_W=10_T=500	0.5	0.5	0.5	0.5	0.5	0.5	0.5	0.5	0.4703	0.51965	0.54025	0.49745	0.46915	0.4997	0.4317	0.41875	0.4688	0.53	0.5067	0.48295	0.51455	0.54525	0.44875	0.481	0.4696	0.46945	0.51635	0.5564	0.83335	0.97575	0.9492	0.88255	0.4895	0.52225	0.7106	0.83035	0.993	0.9922	0.9315	0.85465	0.47515	0.9932	1	0.9911	1	0.9932	0.9747	0.94085
gammasmc_W=10000_T=500	0.5	0.5	0.5	0.5	0.5	0.5	0.5	0.5	0.4681	0.52035	0.54205	0.49895	0.46415	0.5036	0.43105	0.4172	0.471	0.5327	0.5065	0.4868	0.51405	0.54625	0.4506	0.4847	0.4658	0.47045	0.51465	0.55865	0.83295	0.9757	0.9503	0.8837	0.4935	0.53165	0.7089	0.833	0.9931	0.9923	0.9317	0.8571	0.4783	0.9932	1	0.9911	1	0.9937	0.9756	0.94155
gammasmc_W=100000_T=500	0.5	0.5	0.5	0.5	0.5	0.5	0.5	0.5	0.4586	0.523	0.5301	0.4978	0.4579	0.4851	0.4266	0.4076	0.4674	0.5425	0.5071	0.4713	0.5018	0.5199	0.4499	0.5011	0.4568	0.4862	0.5127	0.551	0.8389	0.9753	0.9485	0.8714	0.4797	0.5697	0.7359	0.8336	0.9926	0.9934	0.9405	0.8593	0.4888	0.996	1	0.9969	1	0.9961	0.9882	0.964
gammasmc_W=10_T=1000	0.5	0.5	0.5	0.5	0.5	0.5	0.5	0.5	0.4822	0.5178	0.51785	0.4846	0.5008	0.488	0.3674	0.4545	0.45925	0.5256	0.5403	0.46205	0.5357	0.5209	0.46385	0.52635	0.46295	0.52555	0.4935	0.54125	0.825	0.96855	0.98425	0.9733	0.4953	0.48915	0.6632	0.8104	0.9922	0.9936	0.9825	0.975	0.4734	0.9911	1	0.9917	1	0.9953	0.9946	0.9907
gammasmc_W=10000_T=1000	0.5	0.5	0.5	0.5	0.5	0.5	0.5	0.5	0.4809	0.51255	0.5258	0.494	0.49585	0.4922	0.3714	0.45105	0.46015	0.5294	0.5361	0.4685	0.5302	0.5104	0.4709	0.5202	0.464	0.52735	0.4956	0.5458	0.8259	0.9673	0.9843	0.9746	0.49175	0.4947	0.66475	0.8135	0.9917	0.9939	0.9818	0.9767	0.4667	0.9908	1	0.9912	1	0.9957	0.9947	0.9922
gammasmc_W=100000_T=1000	0.5	0.5	0.5	0.5	0.5	0.5	0.5	0.5	0.4453	0.5377	0.518	0.5029	0.4684	0.4839	0.3977	0.4152	0.4663	0.5621	0.5244	0.48265	0.5273	0.4869	0.4877	0.5097	0.4472	0.5194	0.5019	0.5522	0.8322	0.9653	0.9733	0.9818	0.4789	0.5488	0.7008	0.8211	0.9894	0.9919	0.9786	0.9788	0.4784	0.995	1	0.9974	1	0.9959	0.9957	0.997
gammasmc_W=10_T=2000	0.5	0.5	0.5	0.5	0.5	0.5	0.5	0.5	0.47485	0.49675	0.5399	0.5022	0.52015	0.4796	0.37465	0.4719	0.47145	0.5247	0.5393	0.49645	0.5094	0.47515	0.47285	0.51325	0.4825	0.5606	0.48895	0.51005	0.789	0.9515	0.9821	0.9903	0.5079	0.4938	0.60705	0.76365	0.9901	0.9935	0.9836	0.98745	0.4546	0.9905	1	0.98815	1	0.9949	0.994	0.9973
gammasmc_W=10000_T=2000	0.5	0.5	0.5	0.5	0.5	0.5	0.5	0.5	0.4807	0.498	0.5479	0.5092	0.5201	0.4754	0.3743	0.4764	0.4695	0.52305	0.5427	0.4995	0.5088	0.47765	0.4733	0.5144	0.4809	0.561	0.49145	0.51385	0.7954	0.9537	0.9822	0.9887	0.5089	0.50335	0.6108	0.7734	0.99	0.9928	0.9832	0.9865	0.4528	0.9908	1	0.9877	1	0.9942	0.9948	0.9964
gammasmc_W=100000_T=2000	0.5	0.5	0.5	0.5	0.5	0.5	0.5	0.5	0.453	0.5309	0.5177	0.531	0.4903	0.4627	0.3902	0.4228	0.4631	0.5425	0.5338	0.4997	0.5202	0.4491	0.4869	0.4825	0.4558	0.5437	0.5181	0.5313	0.811	0.9565	0.9709	0.985	0.4892	0.5184	0.6516	0.804	0.989	0.9902	0.9759	0.9843	0.4467	0.9946	1	0.9958	1	0.9956	0.9938	0.9974
gammasmc_W=10_T=3000	0.5	0.5	0.5	0.5	0.5	0.5	0.5	0.5	0.4654	0.5016	0.50485	0.501	0.5233	0.47955	0.3852	0.4696	0.48155	0.5211	0.5073	0.49265	0.48735	0.47245	0.4652	0.489	0.48105	0.56865	0.49065	0.4728	0.7612	0.9425	0.9741	0.9897	0.517	0.49545	0.57345	0.73165	0.9928	0.9923	0.98255	0.9861	0.4504	0.99055	1	0.98505	1	0.9948	0.9933	0.9964
gammasmc_W=10000_T=3000	0.5	0.5	0.5	0.5	0.5	0.5	0.5	0.5	0.47395	0.5006	0.5116	0.5046	0.526	0.4843	0.3773	0.4814	0.47965	0.5204	0.5122	0.4974	0.4947	0.4751	0.4599	0.4905	0.4833	0.5557	0.4937	0.48135	0.7627	0.9458	0.9768	0.9886	0.5165	0.4972	0.5824	0.73545	0.9917	0.9918	0.9825	0.9859	0.4452	0.9911	1	0.9844	1	0.9934	0.9943	0.9955
gammasmc_W=100000_T=3000	0.5	0.5	0.5	0.5	0.5	0.5	0.5	0.5	0.4676	0.5145	0.4925	0.542	0.508	0.4628	0.3811	0.4219	0.474	0.5141	0.5232	0.4955	0.5103	0.4291	0.4728	0.4608	0.4694	0.533	0.5124	0.5154	0.792	0.9509	0.9686	0.9822	0.4902	0.4969	0.6213	0.7832	0.9896	0.9898	0.9748	0.9828	0.442	0.9942	1	0.9929	1	0.9955	0.9935	0.995
gammasmc_W=10_T=4000	0.5	0.5	0.5	0.5	0.5	0.5	0.5	0.5	0.4777	0.49185	0.4829	0.50005	0.529	0.4794	0.38285	0.4872	0.46895	0.50415	0.49935	0.49475	0.48395	0.46455	0.44055	0.479	0.47975	0.54695	0.4976	0.46325	0.7256	0.93405	0.96795	0.9887	0.50685	0.49695	0.55455	0.697	0.9917	0.99265	0.981	0.9845	0.4273	0.99065	1	0.98495	1	0.99465	0.9921	0.9958
gammasmc_W=10000_T=4000	0.5	0.5	0.5	0.5	0.5	0.5	0.5	0.5	0.484	0.5003	0.4901	0.5041	0.5372	0.4822	0.3806	0.4865	0.4744	0.512	0.4997	0.4983	0.49455	0.468	0.4409	0.476	0.49095	0.5393	0.5029	0.46505	0.7335	0.9373	0.9726	0.9872	0.5131	0.5005	0.5673	0.70525	0.9918	0.9912	0.9818	0.9843	0.43375	0.9912	1	0.98395	1	0.9935	0.994	0.9948
gammasmc_W=100000_T=4000	0.5	0.5	0.5	0.5	0.5	0.5	0.5	0.5	0.4779	0.4964	0.4754	0.5448	0.521	0.4559	0.3804	0.4242	0.4715	0.4947	0.5176	0.5062	0.5093	0.4233	0.4672	0.4451	0.4717	0.5226	0.5154	0.5086	0.7689	0.9462	0.9673	0.9815	0.4813	0.478	0.6061	0.7633	0.9895	0.9898	0.9734	0.9821	0.4324	0.9939	1	0.9918	1	0.9953	0.994	0.9936
gammasmc_W=10_T=5000	0.5	0.5	0.5	0.5	0.5	0.5	0.5	0.5	0.49355	0.4877	0.47685	0.5153	0.54685	0.49255	0.3873	0.49415	0.4709	0.49625	0.4977	0.5027	0.48815	0.4748	0.42035	0.4634	0.481	0.5299	0.50355	0.4584	0.70855	0.9292	0.9637	0.9878	0.51045	0.4991	0.5475	0.67205	0.9891	0.99165	0.98105	0.9838	0.4282	0.9906	1	0.985	1	0.99385	0.9914	0.99515
gammasmc_W=10000_T=5000	0.5	0.5	0.5	0.5	0.5	0.5	0.5	0.5	0.4967	0.4969	0.4783	0.5177	0.5537	0.4887	0.3837	0.4859	0.4754	0.4982	0.4999	0.5136	0.4989	0.4734	0.4282	0.4665	0.4876	0.5197	0.5089	0.46325	0.7152	0.9321	0.9675	0.9861	0.5013	0.5049	0.5575	0.69125	0.99	0.9903	0.9806	0.9826	0.4307	0.9912	1	0.984	1	0.9924	0.9936	0.9947
gammasmc_W=100000_T=5000	0.5	0.5	0.5	0.5	0.5	0.5	0.5	0.5	0.4905	0.4883	0.4596	0.5487	0.5328	0.4602	0.3798	0.4289	0.4722	0.4801	0.5136	0.5122	0.5071	0.4209	0.4555	0.4348	0.4745	0.5049	0.5138	0.5044	0.753	0.9421	0.9681	0.9808	0.4774	0.4643	0.5922	0.7497	0.9893	0.9898	0.9725	0.9824	0.429	0.9938	1	0.9912	1	0.9952	0.9937	0.9928
gammasmc_W=10_T=10000	0.5	0.5	0.5	0.5	0.5	0.5	0.5	0.5	0.5019	0.51095	0.4556	0.5161	0.5897	0.48805	0.42035	0.49335	0.4575	0.469	0.4847	0.50975	0.51085	0.49085	0.4341	0.43815	0.4662	0.5009	0.51665	0.46075	0.6262	0.87505	0.9455	0.985	0.46995	0.4784	0.5275	0.60965	0.9768	0.99245	0.97105	0.979	0.40805	0.98405	1	0.98505	0.9996	0.9947	0.9823	0.9923
gammasmc_W=10000_T=10000	0.5	0.5	0.5	0.5	0.5	0.5	0.5	0.5	0.5193	0.50885	0.4522	0.5326	0.5862	0.48125	0.416	0.5063	0.4832	0.4718	0.4803	0.5322	0.5142	0.49025	0.44105	0.4506	0.4794	0.4974	0.5095	0.48115	0.6598	0.89315	0.95225	0.982	0.496	0.4898	0.5141	0.64925	0.98135	0.99065	0.9777	0.9777	0.425	0.98785	1	0.98395	0.9997	0.99365	0.99175	0.9923
gammasmc_W=100000_T=10000	0.5	0.5	0.5	0.5	0.5	0.5	0.5	0.5	0.50735	0.4829	0.4242	0.5739	0.559	0.4908	0.4032	0.4343	0.4823	0.4688	0.5059	0.5259	0.4993	0.4722	0.441	0.3916	0.4739	0.4565	0.5115	0.4927	0.7036	0.912	0.9637	0.9721	0.45765	0.4303	0.5468	0.7119	0.987	0.9894	0.972	0.9795	0.4311	0.9936	1	0.9898	1	0.9954	0.9929	0.9904
gammasmc_W=10_T=20000	0.5	0.5	0.5	0.5	0.5	0.5	0.5	0.5	0.50605	0.5016	0.46395	0.53555	0.5228	0.4803	0.4411	0.50745	0.4696	0.47465	0.46815	0.51815	0.4799	0.47235	0.44405	0.4591	0.48065	0.4834	0.45865	0.4823	0.50555	0.7262	0.858	0.9569	0.47635	0.50505	0.49965	0.56485	0.87555	0.971	0.955	0.97405	0.4533	0.89665	0.99	0.96765	0.98	0.9797	0.96	0.98385
gammasmc_W=10000_T=20000	0.5	0.5	0.5	0.5	0.5	0.5	0.5	0.5	0.5057	0.49255	0.4673	0.5207	0.5262	0.49285	0.4378	0.5235	0.4706	0.4706	0.4556	0.4983	0.4857	0.48615	0.47195	0.4608	0.4782	0.4686	0.468	0.48835	0.5668	0.78075	0.904	0.9633	0.4795	0.5198	0.5006	0.5824	0.9362	0.98535	0.9647	0.9677	0.43725	0.9387	0.999	0.98555	0.9981	0.9943	0.98275	0.9865
gammasmc_W=100000_T=20000	0.5	0.5	0.5	0.5	0.5	0.5	0.5	0.5	0.4854	0.4633	0.4693	0.5391	0.5479	0.4842	0.3997	0.4361	0.4641	0.4549	0.4789	0.5164	0.5092	0.4865	0.4358	0.4038	0.4668	0.4166	0.5059	0.4853	0.6469	0.8203	0.927	0.8945	0.4335	0.4367	0.5274	0.604	0.9727	0.9751	0.9563	0.946	0.4088	0.9873	0.9991	0.9918	0.9997	0.9945	0.9902	0.9827
gammasmc_W=10_T=50000	0.5	0.5	0.5	0.5	0.5	0.5	0.5	0.5	0.5	0.5	0.5	0.5	0.5	0.5	0.495	0.49	0.495	0.495	0.5	0.5	0.5	0.5	0.495	0.5	0.5	0.5	0.5	0.5	0.49	0.5	0.5	0.5	0.5	0.5	0.5	0.5	0.5	0.5	0.5	0.5	0.5	0.5	0.5	0.5	0.5	0.5	0.5	0.5
gammasmc_W=10000_T=50000	0.5	0.5	0.5	0.5	0.5	0.5	0.5	0.5	0.5	0.5	0.49995	0.5	0.5	0.5	0.4949	0.49	0.48	0.485	0.505	0.5	0.5	0.49	0.49995	0.495	0.495	0.49	0.505	0.5	0.49	0.5	0.505	0.5	0.49	0.5	0.505	0.495	0.5	0.5	0.505	0.5	0.485	0.5	0.505	0.5	0.5	0.5	0.505	0.5
gammasmc_W=100000_T=50000	0.5	0.5	0.5	0.5	0.5	0.5	0.5	0.5	0.4954	0.5044	0.4841	0.4906	0.4945	0.50045	0.4949	0.4997	0.47015	0.4951	0.5048	0.5051	0.49985	0.49015	0.50955	0.4895	0.48035	0.4951	0.5003	0.5052	0.4995	0.51985	0.5096	0.50495	0.4843	0.4846	0.4946	0.4953	0.5098	0.51975	0.5148	0.52	0.4857	0.51985	0.5096	0.5151	0.5151	0.51985	0.525	0.5149
gammasmc_W=10_T=100000	0.5	0.5	0.5	0.5	0.5	0.5	0.5	0.5	0.5	0.5	0.5	0.5	0.5	0.5	0.5	0.5	0.5	0.5	0.5	0.5	0.5	0.5	0.5	0.5	0.5	0.5	0.5	0.5	0.5	0.5	0.5	0.5	0.5	0.5	0.5	0.5	0.5	0.5	0.5	0.5	0.5	0.5	0.5	0.5	0.5	0.5	0.5	0.5
gammasmc_W=10000_T=100000	0.5	0.5	0.5	0.5	0.5	0.5	0.5	0.5	0.5	0.5	0.5	0.5	0.5	0.5	0.5	0.5	0.5	0.5	0.5	0.5	0.5	0.5	0.5	0.5	0.5	0.5	0.5	0.5	0.5	0.5	0.5	0.5	0.5	0.5	0.5	0.5	0.5	0.5	0.5	0.5	0.5	0.5	0.5	0.5	0.5	0.5	0.5	0.5
gammasmc_W=100000_T=100000	0.5	0.5	0.5	0.5	0.5	0.5	0.5	0.5	0.5	0.5	0.5	0.5	0.5	0.5	0.5	0.5	0.5	0.5	0.5	0.5	0.5	0.5	0.5	0.5	0.5	0.5	0.5	0.5	0.5	0.5	0.5	0.5	0.5	0.5	0.5	0.5	0.5	0.5	0.5	0.5	0.5	0.5	0.5	0.5	0.5	0.5	0.5	0.5
gammasmc_W=10_T=500000	0.5	0.5	0.5	0.5	0.5	0.5	0.5	0.5	0.5	0.5	0.5	0.5	0.5	0.5	0.5	0.5	0.5	0.5	0.5	0.5	0.5	0.5	0.5	0.5	0.5	0.5	0.5	0.5	0.5	0.5	0.5	0.5	0.5	0.5	0.5	0.5	0.5	0.5	0.5	0.5	0.5	0.5	0.5	0.5	0.5	0.5	0.5	0.5
gammasmc_W=10000_T=500000	0.5	0.5	0.5	0.5	0.5	0.5	0.5	0.5	0.5	0.5	0.5	0.5	0.5	0.5	0.5	0.5	0.5	0.5	0.5	0.5	0.5	0.5	0.5	0.5	0.5	0.5	0.5	0.5	0.5	0.5	0.5	0.5	0.5	0.5	0.5	0.5	0.5	0.5	0.5	0.5	0.5	0.5	0.5	0.5	0.5	0.5	0.5	0.5
gammasmc_W=100000_T=500000	0.5	0.5	0.5	0.5	0.5	0.5	0.5	0.5	0.5	0.5	0.5	0.5	0.5	0.5	0.5	0.5	0.5	0.5	0.5	0.5	0.5	0.5	0.5	0.5	0.5	0.5	0.5	0.5	0.5	0.5	0.5	0.5	0.5	0.5	0.5	0.5	0.5	0.5	0.5	0.5	0.5	0.5	0.5	0.5	0.5	0.5	0.5	0.5
selscan_ihs_W=10	0.01442	0.00591	0.02322	0.0573	0.142705	0.16906	0.24941	0.23346	0.02403	0.02931	0.04217	0.06742	0.12135	0.17052	0.23523	0.24404	0.03571	0.03667	0.05585	0.10126	0.238	0.35789	0.43743	0.52628	0.02989	0.06413	0.15169	0.35389	0.79163	0.70999	0.20512	0.0293	0.00372	0.24387	0.58742	0.80471	0.24569	0.01	0.00321	0.00147	0.01833	0.13	0	0	0	0	0	0
selscan_ihs_W=100	0.08975	0.0712	0.12551	0.16091	0.200035	0.21166	0.27937	0.28103	0.06614	0.12162	0.11361	0.15326	0.17915	0.20912	0.28065	0.29509	0.15326	0.09604	0.11058	0.14223	0.29625	0.39689	0.44455	0.52311	0.1073	0.12437	0.24252	0.41289	0.79872	0.71688	0.20507	0.05128	0.11123	0.29036	0.61004	0.82052	0.24569	0.01742	0.0259	0.0051	0.10946	0.13	0	0	0.00982	0.00568	0	0.01512
selscan_ihs_W=1000	0.43492	0.4052	0.39304	0.47195	0.45632	0.44828	0.4258	0.48009	0.41732	0.4233	0.44241	0.43055	0.43414	0.45271	0.45991	0.45001	0.42648	0.46069	0.43917	0.47597	0.49398	0.47706	0.5221	0.54446	0.42716	0.42117	0.50091	0.52636	0.79441	0.73621	0.32156	0.18701	0.42094	0.48194	0.68922	0.8378	0.30455	0.08564	0.18361	0.20059	0.4381	0.13	0.00999	0.02843	0.08862	0.09088	0.18065	0.15755
selscan_ihs_W=10000	0.52	0.51733	0.53387	0.54085	0.52617	0.51203	0.52234	0.55602	0.52432	0.54326	0.54696	0.53945	0.55292	0.5355	0.52745	0.53006	0.53323	0.53691	0.54995	0.55686	0.53985	0.56743	0.57367	0.53696	0.52113	0.55125	0.55014	0.5633	0.77125	0.88017	0.76478	0.71861	0.53881	0.54932	0.66652	0.82776	0.71948	0.69722	0.78389	0.69661	0.5447	0.28356	0.17648	0.19416	0.57756	0.70697	0.83961	0.77025
selscan_ihs_W=100000	0.55137	0.54555	0.55025	0.55529	0.54674	0.54917	0.55711	0.56134	0.54499	0.55439	0.56745	0.55649	0.56918	0.57527	0.54525	0.55698	0.54922	0.54697	0.57541	0.55736	0.57145	0.58456	0.5782	0.57092	0.55434	0.54559	0.57566	0.58774	0.78125	0.87182	0.81311	0.73577	0.54563	0.56636	0.68635	0.82027	0.94233	0.89276	0.81075	0.73593	0.57154	0.96824	0.96724	0.97052	0.9848	0.95581	0.88292	0.80381
selscan_nsl_W=10	0.01142	0.00963	0.02809	0.04379	0.1467	0.20542	0.22925	0.26005	0.02946	0.02696	0.04082	0.06845	0.10484	0.17095	0.23901	0.26689	0.03099	0.02884	0.05119	0.07261	0.25684	0.38096	0.48845	0.58524	0.03251	0.06943	0.1394	0.30985	0.80685	0.71624	0.22402	0.02998	0.00074	0.2286	0.55977	0.79031	0.24959	0.01	0.0046	0.00168	0.02165	0.13	0	0	0	0	0	0
selscan_nsl_W=100	0.09517	0.08417	0.13488	0.14219	0.21091	0.24366	0.26937	0.30168	0.08621	0.13487	0.11993	0.17589	0.19096	0.2201	0.27898	0.31373	0.14767	0.08639	0.11361	0.12381	0.3139	0.41938	0.50447	0.59253	0.12828	0.13491	0.23065	0.37153	0.81117	0.71987	0.22393	0.05276	0.10704	0.27776	0.5837	0.80852	0.24959	0.01482	0.01973	0.00539	0.1152	0.13	0	0	0.00972	0.00031	0	0.00779
selscan_nsl_W=1000	0.44241	0.43325	0.3949	0.45465	0.47164	0.4695	0.43227	0.49221	0.49018	0.46535	0.44641	0.46074	0.45454	0.4679	0.45516	0.48859	0.46271	0.46913	0.43659	0.4693	0.51675	0.51357	0.57263	0.59865	0.45926	0.43394	0.50665	0.52903	0.81465	0.73575	0.31958	0.14585	0.47022	0.5122	0.66586	0.82438	0.30063	0.08357	0.13576	0.15319	0.44702	0.13	0.00993	0.0287	0.08091	0.06646	0.13516	0.10368
selscan_nsl_W=10000	0.54054	0.53788	0.54822	0.55903	0.55165	0.5336	0.54335	0.57323	0.57134	0.56657	0.57012	0.57404	0.56531	0.56269	0.54229	0.56391	0.5621	0.56074	0.56796	0.56311	0.5666	0.58517	0.58562	0.57299	0.54562	0.57232	0.58745	0.57536	0.77764	0.87272	0.6929	0.6111	0.56784	0.56105	0.64493	0.79829	0.68806	0.57131	0.57798	0.54709	0.56395	0.28159	0.17402	0.19032	0.54391	0.63826	0.60869	0.53618
selscan_nsl_W=100000	0.56127	0.57017	0.56249	0.57404	0.56677	0.57188	0.57898	0.57753	0.5721	0.58368	0.57381	0.57582	0.57645	0.58899	0.56651	0.58303	0.5752	0.56821	0.58554	0.57289	0.58177	0.59123	0.59252	0.5917	0.5688	0.56821	0.58588	0.59456	0.77944	0.89594	0.83009	0.73836	0.57059	0.57668	0.66175	0.79012	0.94644	0.87738	0.78701	0.69415	0.58431	0.96834	0.96734	0.96919	0.96819	0.92549	0.77172	0.66186
W=10 is equivalnent to no window around focal SNP
